# Supplementary material for: Data of microstructure and mechanical properties of carbon foams derived from sucrose/polyacrylamide hydrogel
Source: Data Brief. 2016 Feb 15;7:117–22. doi: 10.1016/j.dib.2016.02.022 (PMC4764894; doi:10.1016/j.dib.2016.02.022)
Supplement: Supplementary file 1 — Supplementary material [file mmc1.csv]

Temp./��	Mass/%
34.019	100
35.019	99.3319
36.019	99.2863
37.019	99.24145
38.019	99.19239
39.019	99.13741
40.019	99.07593
41.019	99.00785
42.019	98.93301
43.019	98.85126
44.019	98.76323
45.019	98.66847
46.019	98.56722
47.019	98.45912
48.019	98.34502
49.019	98.22434
50.019	98.09833
51.019	97.96602
52.019	97.82843
53.019	97.68467
54.019	97.53587
55.019	97.38134
56.019	97.22236
57.019	97.05893
58.019	96.89158
59.019	96.71862
60.019	96.54146
61.019	96.36044
62.019	96.17612
63.019	95.98707
64.019	95.79391
65.019	95.59693
66.019	95.39646
67.019	95.19258
68.019	94.98523
69.019	94.77438
70.019	94.55927
71.019	94.3402
72.019	94.11715
73.019	93.89205
74.019	93.66405
75.019	93.43273
76.019	93.19749
77.019	92.95966
78.019	92.71941
79.019	92.47723
80.019	92.23317
81.019	91.98731
82.019	91.73987
83.019	91.4911
84.019	91.24087
85.019	90.99028
86.019	90.73985
87.019	90.48924
88.019	90.23816
89.019	89.98718
90.019	89.73669
91.019	89.48737
92.019	89.23772
93.019	88.98981
94.019	88.74371
95.019	88.49936
96.019	88.2561
97.019	88.01572
98.019	87.77786
99.019	87.54286
100.019	87.31082
101.019	87.08166
102.019	86.85692
103.019	86.63507
104.019	86.41686
105.019	86.20397
106.019	85.997
107.019	85.79436
108.019	85.5959
109.019	85.40272
110.019	85.21545
111.019	85.0342
112.019	84.85795
113.019	84.68759
114.019	84.52328
115.019	84.36537
116.019	84.21302
117.019	84.06737
118.019	83.92744
119.019	83.79335
120.019	83.6652
121.019	83.54352
122.019	83.42776
123.019	83.31723
124.019	83.21229
125.019	83.11279
126.019	83.01842
127.019	82.92946
128.019	82.84529
129.019	82.76564
130.019	82.69043
131.019	82.61953
132.019	82.5525
133.019	82.48932
134.019	82.42934
135.019	82.37258
136.019	82.3188
137.019	82.26765
138.019	82.21877
139.019	82.17203
140.019	82.1271
141.019	82.08364
142.019	82.04126
143.019	81.99922
144.019	81.95729
145.019	81.91486
146.019	81.87143
147.019	81.82615
148.019	81.77828
149.019	81.72698
150.019	81.67097
151.019	81.60882
152.019	81.53945
153.019	81.46132
154.019	81.37253
155.019	81.27222
156.019	81.15831
157.019	81.02884
158.019	80.88206
159.019	80.71552
160.019	80.52843
161.019	80.31953
162.019	80.08714
163.019	79.82993
164.019	79.54879
165.019	79.24279
166.019	78.912
167.019	78.55739
168.019	78.17967
169.019	77.7808
170.019	77.36245
171.019	76.92689
172.019	76.47653
173.019	76.01479
174.019	75.54476
175.019	75.06833
176.019	74.58733
177.019	74.10554
178.019	73.62415
179.019	73.14735
180.019	72.67863
181.019	72.21919
182.019	71.76742
183.019	71.32646
184.019	70.89648
185.019	70.48099
186.019	70.07757
187.019	69.68624
188.019	69.30992
189.019	68.94942
190.019	68.60207
191.019	68.26826
192.019	67.94769
193.019	67.64107
194.019	67.34761
195.019	67.06736
196.019	66.80022
197.019	66.54514
198.019	66.30193
199.019	66.06937
200.019	65.84678
201.019	65.63399
202.019	65.43073
203.019	65.23779
204.019	65.05347
205.019	64.87725
206.019	64.7096
207.019	64.54901
208.019	64.39588
209.019	64.24894
210.019	64.10803
211.019	63.97244
212.019	63.84248
213.019	63.71704
214.019	63.5959
215.019	63.47816
216.019	63.36389
217.019	63.2528
218.019	63.14467
219.019	63.0388
220.019	62.93476
221.019	62.83236
222.019	62.73168
223.019	62.63228
224.019	62.5334
225.019	62.43517
226.019	62.33762
227.019	62.24027
228.019	62.14307
229.019	62.04559
230.019	61.94717
231.019	61.84813
232.019	61.74849
233.019	61.64767
234.019	61.54571
235.019	61.44228
236.019	61.33735
237.019	61.23136
238.019	61.12366
239.019	61.0138
240.019	60.90206
241.019	60.78868
242.019	60.67321
243.019	60.55577
244.019	60.43613
245.019	60.31432
246.019	60.18985
247.019	60.06319
248.019	59.93407
249.019	59.80192
250.019	59.66706
251.019	59.52985
252.019	59.39021
253.019	59.24835
254.019	59.10351
255.019	58.95595
256.019	58.80651
257.019	58.65511
258.019	58.50078
259.019	58.34464
260.019	58.18652
261.019	58.02649
262.019	57.86509
263.019	57.70188
264.019	57.53747
265.019	57.37211
266.019	57.20499
267.019	57.03745
268.019	56.87003
269.019	56.70172
270.019	56.53312
271.019	56.36396
272.019	56.19428
273.019	56.02462
274.019	55.85492
275.019	55.68485
276.019	55.51536
277.019	55.34662
278.019	55.17849
279.019	55.01029
280.019	54.84256
281.019	54.67565
282.019	54.50939
283.019	54.34366
284.019	54.17974
285.019	54.01699
286.019	53.85531
287.019	53.69465
288.019	53.53533
289.019	53.37735
290.019	53.22075
291.019	53.06536
292.019	52.9109
293.019	52.75788
294.019	52.60614
295.019	52.45613
296.019	52.30798
297.019	52.16081
298.019	52.01479
299.019	51.87014
300.019	51.7269
301.019	51.58555
302.019	51.44547
303.019	51.30683
304.019	51.16974
305.019	51.03367
306.019	50.89866
307.019	50.7645
308.019	50.63175
309.019	50.49969
310.019	50.36833
311.019	50.23783
312.019	50.10748
313.019	49.97768
314.019	49.84832
315.019	49.71876
316.019	49.58955
317.019	49.46069
318.019	49.33195
319.019	49.20386
320.019	49.07528
321.019	48.9467
322.019	48.81896
323.019	48.69114
324.019	48.56294
325.019	48.43491
326.019	48.30676
327.019	48.1782
328.019	48.04902
329.019	47.9201
330.019	47.79141
331.019	47.66257
332.019	47.53382
333.019	47.40496
334.019	47.27642
335.019	47.14816
336.019	47.01978
337.019	46.89156
338.019	46.76367
339.019	46.63563
340.019	46.50744
341.019	46.37928
342.019	46.25114
343.019	46.12346
344.019	45.99571
345.019	45.86765
346.019	45.73963
347.019	45.61159
348.019	45.48318
349.019	45.35469
350.019	45.22667
351.019	45.09825
352.019	44.96978
353.019	44.84126
354.019	44.71291
355.019	44.58454
356.019	44.45616
357.019	44.32727
358.019	44.19834
359.019	44.06895
360.019	43.93947
361.019	43.81008
362.019	43.68026
363.019	43.55057
364.019	43.42137
365.019	43.29257
366.019	43.16365
367.019	43.03508
368.019	42.90695
369.019	42.7794
370.019	42.65248
371.019	42.52582
372.019	42.39901
373.019	42.27254
374.019	42.14632
375.019	42.02029
376.019	41.89373
377.019	41.76729
378.019	41.64095
379.019	41.51486
380.019	41.38908
381.019	41.26381
382.019	41.13913
383.019	41.01454
384.019	40.89014
385.019	40.76661
386.019	40.64432
387.019	40.5229
388.019	40.40189
389.019	40.28138
390.019	40.16195
391.019	40.04376
392.019	39.92659
393.019	39.81005
394.019	39.69374
395.019	39.57841
396.019	39.46405
397.019	39.35075
398.019	39.23876
399.019	39.12758
400.019	39.01715
401.019	38.90784
402.019	38.79968
403.019	38.69215
404.019	38.58563
405.019	38.48027
406.019	38.37554
407.019	38.27158
408.019	38.16845
409.019	38.06616
410.019	37.96469
411.019	37.86369
412.019	37.76325
413.019	37.66334
414.019	37.56417
415.019	37.46522
416.019	37.36653
417.019	37.2679
418.019	37.1694
419.019	37.07108
420.019	36.97311
421.019	36.87583
422.019	36.77917
423.019	36.68268
424.019	36.58648
425.019	36.49089
426.019	36.39513
427.019	36.29912
428.019	36.20278
429.019	36.10632
430.019	36.01073
431.019	35.91587
432.019	35.82153
433.019	35.72814
434.019	35.63573
435.019	35.54373
436.019	35.4514
437.019	35.35853
438.019	35.26541
439.019	35.17201
440.019	35.07802
441.019	34.9837
442.019	34.88938
443.019	34.79499
444.019	34.70015
445.019	34.60507
446.019	34.5106
447.019	34.41681
448.019	34.32295
449.019	34.22889
450.019	34.13419
451.019	34.03853
452.019	33.94193
453.019	33.84441
454.019	33.74629
455.019	33.64823
456.019	33.54965
457.019	33.45034
458.019	33.35061
459.019	33.25068
460.019	33.14995
461.019	33.04861
462.019	32.94639
463.019	32.84334
464.019	32.73947
465.019	32.63445
466.019	32.52865
467.019	32.42203
468.019	32.31418
469.019	32.2051
470.019	32.09511
471.019	31.98424
472.019	31.87232
473.019	31.75871
474.019	31.64314
475.019	31.52604
476.019	31.40806
477.019	31.28845
478.019	31.1675
479.019	31.04526
480.019	30.92202
481.019	30.79781
482.019	30.67259
483.019	30.54621
484.019	30.41852
485.019	30.28979
486.019	30.15976
487.019	30.02871
488.019	29.89551
489.019	29.76081
490.019	29.6247
491.019	29.48781
492.019	29.3503
493.019	29.21093
494.019	29.06988
495.019	28.92723
496.019	28.78344
497.019	28.63838
498.019	28.4917
499.019	28.34312
500.019	28.19275
501.019	28.03998
502.019	27.88577
503.019	27.72973
504.019	27.5717
505.019	27.41255
506.019	27.25198
507.019	27.0898
508.019	26.9264
509.019	26.76256
510.019	26.59846
511.019	26.43345
512.019	26.26647
513.019	26.09939
514.019	25.93277
515.019	25.76608
516.019	25.59808
517.019	25.42745
518.019	25.25478
519.019	25.08008
520.019	24.9038
521.019	24.72632
522.019	24.5475
523.019	24.36819
524.019	24.18697
525.019	24.00485
526.019	23.82185
527.019	23.63723
528.019	23.45065
529.019	23.26158
530.019	23.06984
531.019	22.87633
532.019	22.68202
533.019	22.48658
534.019	22.29119
535.019	22.09575
536.019	21.9006
537.019	21.70542
538.019	21.5097
539.019	21.31425
540.019	21.1196
541.019	20.92533
542.019	20.73181
543.019	20.53977
544.019	20.34753
545.019	20.15472
546.019	19.95913
547.019	19.76118
548.019	19.56104
549.019	19.35767
550.019	19.15285
551.019	18.94765
552.019	18.74188
553.019	18.53598
554.019	18.33064
555.019	18.12564
556.019	17.92124
557.019	17.7166
558.019	17.51406
559.019	17.3146
560.019	17.11868
561.019	16.9238
562.019	16.72813
563.019	16.52939
564.019	16.32664
565.019	16.12214
566.019	15.91742
567.019	15.71296
568.019	15.51034
569.019	15.31203
570.019	15.11813
571.019	14.92828
572.019	14.7413
573.019	14.55577
574.019	14.37039
575.019	14.18525
576.019	13.99995
577.019	13.81459
578.019	13.62994
579.019	13.44462
580.019	13.25939
581.019	13.07423
582.019	12.88967
583.019	12.70531
584.019	12.52228
585.019	12.34021
586.019	12.15917
587.019	11.97883
588.019	11.79829
589.019	11.61897
590.019	11.44181
591.019	11.26774
592.019	11.09678
593.019	10.93064
594.019	10.7694
595.019	10.61132
596.019	10.45375
597.019	10.29548
598.019	10.1371
599.019	9.97974
600.019	9.8232
601.019	9.66938
602.019	9.51785
603.019	9.36848
604.019	9.22149
605.019	9.07851
606.019	8.93854
607.019	8.79995
608.019	8.66299
609.019	8.52772
610.019	8.39512
611.019	8.26466
612.019	8.13565
613.019	8.00735
614.019	7.87977
615.019	7.75355
616.019	7.62989
617.019	7.50984
618.019	7.39279
619.019	7.27765
620.019	7.16382
621.019	7.05161
622.019	6.9403
623.019	6.83046
624.019	6.72154
625.019	6.61341
626.019	6.50738
627.019	6.4033
628.019	6.30077
629.019	6.20028
630.019	6.10219
631.019	6.00654
632.019	5.91349
633.019	5.82328
634.019	5.73586
635.019	5.65174
636.019	5.56958
637.019	5.48834
638.019	5.40766
639.019	5.32818
640.019	5.25039
641.019	5.17421
642.019	5.0997
643.019	5.02646
644.019	4.95458
645.019	4.88356
646.019	4.81304
647.019	4.74277
648.019	4.67272
649.019	4.60244
650.019	4.5322
651.019	4.46231
652.019	4.39274
653.019	4.32325
654.019	4.25373
655.019	4.18394
656.019	4.11387
657.019	4.04398
658.019	3.97465
659.019	3.90639
660.019	3.83915
661.019	3.77278
662.019	3.70742
663.019	3.64287
664.019	3.57864
665.019	3.51583
666.019	3.45499
667.019	3.39622
668.019	3.33986
669.019	3.28608
670.019	3.23516
671.019	3.18727
672.019	3.14237
673.019	3.10052
674.019	3.06163
675.019	3.0257
676.019	2.99311
677.019	2.96422
678.019	2.93892
679.019	2.91694
680.019	2.89794
681.019	2.8816
682.019	2.86766
683.019	2.85578
684.019	2.84563
685.019	2.83699
686.019	2.82967
687.019	2.82354
688.019	2.81843
689.019	2.81416
690.019	2.81049
691.019	2.80726
692.019	2.80433
693.019	2.8016
694.019	2.79901
695.019	2.79652
696.019	2.79407
697.019	2.79166
698.019	2.78927
699.019	2.78693
700.019	2.78464
701.019	2.7824
702.019	2.78024
703.019	2.77816
704.019	2.77619
705.019	2.77432
706.019	2.77256
707.019	2.7709
708.019	2.76935
709.019	2.76791
710.019	2.7666
711.019	2.76542
712.019	2.76437
713.019	2.76345
714.019	2.76264
715.019	2.7619
716.019	2.76122
717.019	2.76055
718.019	2.75987
719.019	2.75914
720.019	2.75836
721.019	2.75754
722.019	2.75669
723.019	2.75587
724.019	2.75508
725.019	2.75433
726.019	2.75363
727.019	2.75303
728.019	2.75252
729.019	2.75213
730.019	2.75185
731.019	2.75166
732.019	2.75152
733.019	2.75141
734.019	2.75128
735.019	2.75108
736.019	2.75076
737.019	2.7503
738.019	2.74968
739.019	2.7489
740.019	2.74794
741.019	2.74682
742.019	2.74556
743.019	2.74417
744.019	2.74267
745.019	2.74108
746.019	2.73942
747.019	2.73772
748.019	2.73601
749.019	2.73428
750.019	2.73259
751.019	2.73096
752.019	2.72943
753.019	2.728
754.019	2.72673
755.019	2.72565
756.019	2.72476
757.019	2.72404
758.019	2.72346
759.019	2.72297
760.019	2.72251
761.019	2.722
762.019	2.72137
763.019	2.72056
764.019	2.71951
765.019	2.71819
766.019	2.7166
767.019	2.71476
768.019	2.71274
769.019	2.71056
770.019	2.70826
771.019	2.70587
772.019	2.70349
773.019	2.70119
774.019	2.699
775.019	2.69696
776.019	2.69507
777.019	2.69334
778.019	2.69176
779.019	2.6903
780.019	2.68893
781.019	2.68765
782.019	2.68646
783.019	2.68536
784.019	2.68433
785.019	2.68334
786.019	2.68241
787.019	2.6815
788.019	2.68061
789.019	2.67974
790.019	2.67889
791.019	2.67803
792.019	2.67717
793.019	2.67629
794.019	2.67539
795.019	2.67447
796.019	2.67353
797.019	2.67258
798.019	2.67164
799.019	2.67071
800.019	2.6698
801.019	2.66894
802.019	2.66811
803.019	2.66733
804.019	2.66658
805.019	2.66586
806.019	2.66519
807.019	2.66455
808.019	2.66396
809.019	2.66344
810.019	2.66299
811.019	2.66263
812.019	2.66235
813.019	2.66215
814.019	2.66204
815.019	2.662
816.019	2.66201
817.019	2.66204
818.019	2.66207
819.019	2.66206
820.019	2.662
821.019	2.66186
822.019	2.66164
823.019	2.66132
824.019	2.66091
825.019	2.66043
826.019	2.6599
827.019	2.65931
828.019	2.65869
829.019	2.65804
830.019	2.65735
831.019	2.65662
832.019	2.65584
833.019	2.655
834.019	2.65408
835.019	2.6531
836.019	2.65203
837.019	2.65089
838.019	2.64967
839.019	2.64839
840.019	2.6471
841.019	2.64579
842.019	2.64449
843.019	2.64324
844.019	2.64203
845.019	2.64089
846.019	2.63979
847.019	2.63875
848.019	2.63778
849.019	2.63685
850.019	2.63596
851.019	2.6351
852.019	2.63428
853.019	2.63349
854.019	2.63274
855.019	2.63204
856.019	2.63139
857.019	2.63078
858.019	2.6302
859.019	2.62967
860.019	2.62916
861.019	2.62868
862.019	2.62822
863.019	2.62777
864.019	2.62733
865.019	2.62693
866.019	2.62657
867.019	2.62627
868.019	2.62603
869.019	2.62587
870.019	2.62576
871.019	2.62571
872.019	2.6257
873.019	2.62568
874.019	2.62564
875.019	2.62552
876.019	2.62528
877.019	2.62491
878.019	2.62436
879.019	2.62363
880.019	2.62271
881.019	2.62162
882.019	2.62034
883.019	2.61892
884.019	2.61739
885.019	2.61579
886.019	2.61415
887.019	2.61253
888.019	2.61095
889.019	2.60943
890.019	2.60799
891.019	2.60668
892.019	2.60554
893.019	2.6046
894.019	2.60387
895.019	2.60336
