# Supplementary material for: Data of microstructure and mechanical properties of carbon foams derived from sucrose/polyacrylamide hydrogel
Source: Data Brief. 2016 Feb 15;7:117–22. doi: 10.1016/j.dib.2016.02.022 (PMC4764894; doi:10.1016/j.dib.2016.02.022)
Supplement: Supplementary file 2 — Supplementary material [file mmc2.csv]

Temp./��	Mass/%
34.019	100
35.019	99.3319
36.019	99.2863
37.019	99.24145
38.019	99.19239
39.019	99.13741
40.019	99.07593
41.019	99.00785
42.019	98.93301
43.019	98.85126
44.019	98.76323
45.019	98.66847
46.019	98.56722
47.019	98.45912
48.019	98.34502
49.019	98.22434
50.019	98.09833
51.019	97.96602
52.019	97.82843
53.019	97.68467
54.019	97.53587
55.019	97.38134
56.019	97.22236
57.019	97.05893
58.019	96.89158
59.019	96.71862
60.019	96.54146
61.019	96.36044
62.019	96.17612
63.019	95.98707
64.019	95.79391
65.019	95.59693
66.019	95.39646
67.019	95.19258
68.019	94.98523
69.019	94.77438
70.019	94.55927
71.019	94.3402
72.019	94.11715
73.019	93.89205
74.019	93.66405
75.019	93.43273
76.019	93.19749
77.019	92.95966
78.019	92.71941
79.019	92.47723
80.019	92.23317
81.019	91.98731
82.019	91.73987
83.019	91.4911
84.019	91.24087
85.019	90.99028
86.019	90.73985
87.019	90.48924
88.019	90.23816
89.019	89.98718
90.019	89.73669
91.019	89.48737
92.019	89.23772
93.019	88.98981
94.019	88.74371
95.019	88.49936
96.019	88.2561
97.019	88.01572
98.019	87.77786
99.019	87.54286
100.019	87.31082
101.019	87.08166
102.019	86.85692
103.019	86.63507
104.019	86.41686
105.019	86.20397
106.019	85.997
107.019	85.79436
108.019	85.5959
109.019	85.40272
110.019	85.21545
111.019	85.0342
112.019	84.85795
113.019	84.68759
114.019	84.52328
115.019	84.36537
116.019	84.21302
117.019	84.06737
118.019	83.92744
119.019	83.79335
120.019	83.6652
125.585	83.57688
130.585	82.85856
135.585	82.4625
140.585	82.24158
145.585	82.04398
150.585	81.89197
155.585	81.7942
160.585	81.63399
165.585	81.40029
170.585	80.61253
175.585	78.52395
180.585	75.73563
185.585	72.70678
190.585	70.109
195.585	68.29019
200.585	67.21546
205.585	66.55014
210.585	66.07397
215.585	65.68494
220.585	65.40211
225.585	65.07631
230.585	64.83993
235.585	64.55396
240.585	64.25686
245.585	63.92965
250.585	63.56892
255.585	63.23653
260.585	62.80046
265.585	62.33875
270.585	61.86172
275.585	61.32112
280.585	60.73327
285.585	60.23816
290.585	59.65889
295.585	59.13276
300.585	58.61804
305.585	58.16031
310.585	57.64883
315.585	57.16355
320.585	56.73069
325.585	56.2863
330.585	55.87421
335.585	55.40633
340.585	54.93653
345.585	54.51052
350.585	54.06988
355.585	53.63379
360.585	53.1452
365.585	52.67703
370.585	52.208
375.585	51.64801
380.585	51.01909
385.585	50.35526
390.585	49.64178
395.585	48.96765
400.585	48.29674
405.585	47.64863
410.585	47.0222
415.585	46.4983
420.585	46.04588
425.585	45.57296
430.585	45.10272
435.585	44.70456
440.585	44.34301
445.585	43.98004
450.585	43.65822
455.585	43.36135
460.585	43.08594
465.585	42.81175
470.585	42.55205
475.585	42.28491
480.585	42.07137
485.585	41.86649
490.585	41.6562
495.585	41.45458
500.585	41.29509
505.585	41.12084
510.585	41.00863
515.585	40.82229
520.585	40.71045
525.585	40.56093
530.585	40.42423
535.585	40.32594
540.585	40.1881
545.585	40.11248
550.585	40.01617
555.585	39.88876
560.585	39.78965
565.585	39.70328
570.585	39.57842
575.585	39.52815
580.585	39.42875
585.585	39.31741
590.585	39.21665
595.585	39.18962
600.585	39.08114
605.585	39.03131
610.585	38.93079
615.585	38.88134
620.585	38.75771
625.585	38.70788
630.585	38.65821
635.585	38.59572
640.585	38.53383
645.585	38.48408
650.585	38.38484
655.585	38.3597
660.585	38.32245
665.585	38.24776
670.585	38.17319
675.585	38.11094
680.585	38.07363
685.585	38.04867
690.585	37.97413
695.585	37.92438
700.585	37.87463
705.585	37.82487
710.585	37.8
715.585	37.73782
720.585	37.67562
725.585	37.62579
730.585	37.60037
735.585	37.55124
740.585	37.53219
745.585	37.48928
750.585	37.47781
755.585	37.42687
760.585	37.35228
765.585	37.35224
770.585	37.32555
775.585	37.30249
780.585	37.27761
785.585	37.2403
790.585	37.22786
795.585	37.204
800.585	37.16568
805.585	37.16577
810.585	37.11593
815.585	37.09104
820.585	37.07861
825.585	37.03989
830.585	37.05283
835.585	36.97911
840.585	36.96643
845.585	36.97911
850.585	36.97901
855.585	36.96657
860.585	36.97974
865.585	36.95423
870.585	36.91692
875.585	36.90451
880.585	36.92935
885.585	36.92935
890.585	36.92935
895.585	36.90448
