# Supplementary material for: Data of microstructure and mechanical properties of carbon foams derived from sucrose/polyacrylamide hydrogel
Source: Data Brief. 2016 Feb 15;7:117–22. doi: 10.1016/j.dib.2016.02.022 (PMC4764894; doi:10.1016/j.dib.2016.02.022)
Supplement: Supplementary file 3 — Supplementary material [file mmc3.csv]

num	force	lenth	time	position	smalllength
1	0.3052788	0.00277812	0.6	0.00277812	0.000158007
1	1.432311	0.00277812	0.8	0.00277812	8.84541E-05
1	1.901908	0.00277812	1	0.00277812	0.000101066
1	2.303756	0.00277812	1.2	0.00277812	0.00017063
1	2.866539	0.00555624	1.4	0.00555624	0.000142211
1	3.351177	0.00555624	1.6	0.00555624	0.00011378
1	3.956028	0.00555624	1.8	0.00555624	0.000126416
1	4.558188	0.00555624	2	0.00555624	0.000139064
1	5.172699	0.00833436	2.2	0.00833436	0.000151712
1	5.871715	0.00833436	2.4	0.00833436	0.000164351
1	6.563391	0.00833436	2.6	0.00833436	0.000176967
1	7.268153	0.00833436	2.8	0.00833436	0.000189561
1	7.949313	0.01111248	3	0.01111248	0.000202107
1	8.72745	0.01111248	3.2	0.01111248	0.000214689
1	9.409832	0.01111248	3.4	0.01111248	0.000227278
1	10.181	0.01111248	3.6	0.01111248	0.000239871
1	10.91658	0.0138906	3.8	0.0138906	0.000252455
1	11.76418	0.0138906	4	0.0138906	0.000265048
1	12.56799	0.0138906	4.2	0.0138906	0.000277646
1	13.37414	0.0138906	4.4	0.0138906	0.000290243
1	14.24069	0.01666872	4.6	0.01666872	0.000302851
1	15.10785	0.01666872	4.8	0.01666872	0.000315441
1	15.96328	0.01666872	5	0.01666872	0.000327992
1	16.73615	0.01666872	5.2	0.01666872	0.000340551
1	17.65077	0.01944684	5.4	0.01944684	0.000353112
1	18.53469	0.01944684	5.6	0.01944684	0.000365668
1	19.32322	0.01944684	5.8	0.01944684	0.000378218
1	20.17363	0.01944684	6	0.01944684	0.000390763
1	21.09203	0.01944684	6.2	0.01944684	0.000403304
1	21.98769	0.02222496	6.4	0.02222496	0.000415825
1	22.9467	0.02222496	6.6	0.02222496	0.000428365
1	23.81533	0.02222496	6.8	0.02222496	0.000440869
1	24.73923	0.02222496	7	0.02222496	0.000453346
1	25.59943	0.02500308	7.2	0.02500308	0.000465811
1	26.47418	0.02500308	7.4	0.02500308	0.000478269
1	27.41349	0.02500308	7.6	0.02500308	0.000490742
1	28.21743	0.02500308	7.8	0.02500308	0.000503226
1	29.03556	0.0277812	8	0.0277812	0.000515711
1	29.862	0.0277812	8.2	0.0277812	0.000528196
1	30.60932	0.0277812	8.4	0.0277812	0.000540691
1	31.34845	0.0277812	8.6	0.0277812	0.000553241
1	32.23518	0.03055932	8.8	0.03055932	0.00056578
1	32.99265	0.03055932	9	0.03055932	0.00057833
1	33.84195	0.03055932	9.2	0.03055932	0.00059086
1	34.6388	0.03055932	9.4	0.03055932	0.000603389
1	35.3657	0.03333744	9.6	0.03333744	0.000615876
1	36.23066	0.03333744	9.8	0.03333744	0.000628342
1	37.0269	0.03333744	10	0.03333744	0.00064082
1	37.87217	0.03333744	10.2	0.03333744	0.000653292
1	38.7408	0.03611556	10.4	0.03611556	0.000665809
1	39.46599	0.03611556	10.6	0.03611556	0.000678311
1	40.28876	0.03611556	10.8	0.03611556	0.000690815
1	41.05344	0.03611556	11	0.03611556	0.000703326
1	41.80358	0.03611556	11.2	0.03611556	0.000715846
1	42.53426	0.03889368	11.4	0.03889368	0.000728372
1	43.28098	0.03889368	11.6	0.03889368	0.000740843
1	44.02206	0.03889368	11.8	0.03889368	0.000753287
1	44.71068	0.03889368	12	0.03889368	0.0007657
1	45.38609	0.0416718	12.2	0.0416718	0.000778124
1	46.09073	0.0416718	12.4	0.0416718	0.00079056
1	46.77384	0.0416718	12.6	0.0416718	0.000802989
1	47.4753	0.0416718	12.8	0.0416718	0.000815421
1	48.15867	0.04444992	13	0.04444992	0.000827871
1	48.79604	0.04444992	13.2	0.04444992	0.000840334
1	49.46314	0.04444992	13.4	0.04444992	0.000852808
1	50.10725	0.04444992	13.6	0.04444992	0.000865268
1	50.72812	0.04722804	13.8	0.04722804	0.000877761
1	51.43814	0.04722804	14	0.04722804	0.000890254
1	52.07723	0.04722804	14.2	0.04722804	0.00090275
1	52.82125	0.04722804	14.4	0.04722804	0.000915248
1	53.45472	0.05000616	14.6	0.05000616	0.000927762
1	54.01627	0.05000616	14.8	0.05000616	0.000940297
1	54.74696	0.05000616	15	0.05000616	0.000952807
1	55.38716	0.05000616	15.2	0.05000616	0.000965332
1	56.05829	0.05278428	15.4	0.05278428	0.000977831
1	56.60603	0.05278428	15.6	0.05278428	0.000990343
1	57.24096	0.05278428	15.8	0.05278428	0.001002859
1	57.92531	0.05278428	16	0.05278428	0.001015396
1	58.49934	0.05278428	16.2	0.05278428	0.001027909
1	59.09477	0.0555624	16.4	0.0555624	0.001040427
1	59.83047	0.0555624	16.6	0.0555624	0.001052965
1	60.40255	0.0555624	16.8	0.0555624	0.001065494
1	61.02905	0.0555624	17	0.0555624	0.001077998
1	61.66386	0.05834052	17.2	0.05834052	0.001090503
1	62.28802	0.05834052	17.4	0.05834052	0.001102992
1	62.84555	0.05834052	17.6	0.05834052	0.001115484
1	63.56915	0.05834052	17.8	0.05834052	0.001127947
1	64.16348	0.06111864	18	0.06111864	0.001140399
1	64.89722	0.06111864	18.2	0.06111864	0.001152846
1	65.50856	0.06111864	18.4	0.06111864	0.001165286
1	66.22823	0.06111864	18.6	0.06111864	0.001177719
1	66.93472	0.06389676	18.8	0.06389676	0.001190151
1	67.59607	0.06389676	19	0.06389676	0.001202579
1	68.35158	0.06389676	19.2	0.06389676	0.001215
1	68.98835	0.06389676	19.4	0.06389676	0.001227454
1	69.72894	0.06667488	19.6	0.06667488	0.001239924
1	70.3728	0.06667488	19.8	0.06667488	0.001252357
1	70.94024	0.06667488	20	0.06667488	0.001264809
1	71.65062	0.06667488	20.2	0.06667488	0.001277274
1	72.33361	0.069453	20.4	0.069453	0.001289718
1	72.84869	0.069453	20.6	0.069453	0.001302169
1	73.36073	0.069453	20.8	0.069453	0.001314609
1	74.01389	0.069453	21	0.069453	0.00132705
1	74.5686	0.07223112	21.2	0.07223112	0.001339493
1	75.12062	0.07223112	21.4	0.07223112	0.001351932
1	75.65136	0.07223112	21.6	0.07223112	0.001364398
1	76.37275	0.07223112	21.8	0.07223112	0.001376873
1	76.88552	0.07223112	22	0.07223112	0.001389393
1	77.41957	0.07500924	22.2	0.07500924	0.001401889
1	78.09412	0.07500924	22.4	0.07500924	0.001414383
1	78.64223	0.07500924	22.6	0.07500924	0.001426892
1	79.23717	0.07500924	22.8	0.07500924	0.001439405
1	79.88434	0.07778736	23	0.07778736	0.001451961
1	80.48833	0.07778736	23.2	0.07778736	0.001464471
1	81.10175	0.07778736	23.4	0.07778736	0.001476973
1	81.81837	0.07778736	23.6	0.07778736	0.001489436
1	82.48254	0.08056548	23.8	0.08056548	0.00150191
1	83.18998	0.08056548	24	0.08056548	0.001514411
1	83.85977	0.08056548	24.2	0.08056548	0.001526884
1	84.49531	0.08056548	24.4	0.08056548	0.001539334
1	85.31956	0.0833436	24.6	0.0833436	0.001551754
1	85.96586	0.0833436	24.8	0.0833436	0.001564211
1	86.69251	0.0833436	25	0.0833436	0.001576676
1	87.43555	0.0833436	25.2	0.0833436	0.00158911
1	88.12099	0.08612172	25.4	0.08612172	0.00160154
1	88.87077	0.08612172	25.6	0.08612172	0.00161395
1	89.55729	0.08612172	25.8	0.08612172	0.00162635
1	90.394	0.08612172	26	0.08612172	0.001638749
1	91.10159	0.08889984	26.2	0.08889984	0.001651176
1	91.84525	0.08889984	26.4	0.08889984	0.001663555
1	92.6756	0.08889984	26.6	0.08889984	0.001675934
1	93.45618	0.08889984	26.8	0.08889984	0.001688332
1	94.2902	0.08889984	27	0.08889984	0.001700743
1	95.22205	0.09167796	27.2	0.09167796	0.001713142
1	95.9618	0.09167796	27.4	0.09167796	0.001725588
1	96.98084	0.09167796	27.6	0.09167796	0.001738078
1	97.95501	0.09167796	27.8	0.09167796	0.001750561
1	98.8673	0.09445608	28	0.09445608	0.001763064
1	99.86054	0.09445608	28.2	0.09445608	0.001775571
1	100.8396	0.09445608	28.4	0.09445608	0.001788078
1	101.7475	0.09445608	28.6	0.09445608	0.001800603
1	102.7774	0.0972342	28.8	0.0972342	0.001813142
1	103.626	0.0972342	29	0.0972342	0.001825656
1	104.5996	0.0972342	29.2	0.0972342	0.001838147
1	105.6113	0.0972342	29.4	0.0972342	0.001850631
1	106.5648	0.1000123	29.6	0.1000123	0.001863116
1	107.6354	0.1000123	29.8	0.1000123	0.00187558
1	108.674	0.1000123	30	0.1000123	0.001888061
1	109.6305	0.1000123	30.2	0.1000123	0.001900481
1	110.7175	0.1027904	30.4	0.1027904	0.001912893
1	111.5472	0.1027904	30.6	0.1027904	0.001925313
1	112.7079	0.1027904	30.8	0.1027904	0.00193771
1	113.7606	0.1027904	31	0.1027904	0.001950118
1	114.7561	0.1055686	31.2	0.1055686	0.001962526
1	116.0811	0.1055686	31.4	0.1055686	0.001974958
1	117.0609	0.1055686	31.6	0.1055686	0.001987344
1	118.1054	0.1055686	31.8	0.1055686	0.001999759
1	119.2367	0.1055686	32	0.1055686	0.002012174
1	120.4983	0.1083467	32.2	0.1083467	0.002024567
1	121.5272	0.1083467	32.4	0.1083467	0.002037004
1	122.5972	0.1083467	32.6	0.1083467	0.002049425
1	123.8181	0.1083467	32.8	0.1083467	0.002061849
1	124.9747	0.1111248	33	0.1111248	0.002074295
1	126.129	0.1111248	33.2	0.1111248	0.002086749
1	127.3124	0.1111248	33.4	0.1111248	0.002099201
1	128.4358	0.1111248	33.6	0.1111248	0.002111673
1	129.4269	0.1139029	33.8	0.1139029	0.002124149
1	130.6814	0.1139029	34	0.1139029	0.002136618
1	131.6773	0.1139029	34.2	0.1139029	0.00214909
1	132.9795	0.1139029	34.4	0.1139029	0.002161579
1	134.0719	0.116681	34.6	0.116681	0.002174059
1	135.2222	0.116681	34.8	0.116681	0.002186551
1	136.4094	0.116681	35	0.116681	0.00219906
1	137.5619	0.116681	35.2	0.116681	0.002211563
1	138.8355	0.1194592	35.4	0.1194592	0.002224064
1	140.0266	0.1194592	35.6	0.1194592	0.002236529
1	141.0839	0.1194592	35.8	0.1194592	0.002248974
1	142.4383	0.1194592	36	0.1194592	0.00226139
1	143.6125	0.1222373	36.2	0.1222373	0.002273783
1	144.6836	0.1222373	36.4	0.1222373	0.002286194
1	146.0526	0.1222373	36.6	0.1222373	0.002298642
1	147.1345	0.1222373	36.8	0.1222373	0.00231107
1	148.3467	0.1250154	37	0.1250154	0.002323519
1	149.6812	0.1250154	37.2	0.1250154	0.002335989
1	150.7655	0.1250154	37.4	0.1250154	0.00234849
1	151.9862	0.1250154	37.6	0.1250154	0.002361042
1	153.1176	0.1250154	37.8	0.1250154	0.002373588
1	154.1537	0.1277935	38	0.1277935	0.002386141
1	155.3551	0.1277935	38.2	0.1277935	0.002398632
1	156.3587	0.1277935	38.4	0.1277935	0.002411142
1	157.5647	0.1277935	38.6	0.1277935	0.002423638
1	158.6109	0.1305716	38.8	0.1305716	0.002436147
1	159.6269	0.1305716	39	0.1305716	0.002448633
1	160.7982	0.1305716	39.2	0.1305716	0.002461071
1	161.7255	0.1305716	39.4	0.1305716	0.00247355
1	162.7464	0.1333498	39.6	0.1333498	0.002486039
1	163.907	0.1333498	39.8	0.1333498	0.002498566
1	164.8949	0.1333498	40	0.1333498	0.002511096
1	166.0836	0.1333498	40.2	0.1333498	0.002523649
1	167.0239	0.1361279	40.4	0.1361279	0.002536195
1	167.9375	0.1361279	40.6	0.1361279	0.002548746
1	169.1698	0.1361279	40.8	0.1361279	0.002561304
1	170.0957	0.1361279	41	0.1361279	0.002573826
1	171.1732	0.138906	41.2	0.138906	0.002586345
1	172.0959	0.138906	41.4	0.138906	0.002598842
1	173.1271	0.138906	41.6	0.138906	0.00261133
1	174.2062	0.138906	41.8	0.138906	0.002623832
1	175.0244	0.1416841	42	0.1416841	0.002636315
1	176.0542	0.1416841	42.2	0.1416841	0.00264882
1	176.9125	0.1416841	42.4	0.1416841	0.00266135
1	177.61	0.1416841	42.6	0.1416841	0.0026739
1	178.685	0.1416841	42.8	0.1416841	0.002686474
1	179.4693	0.1444622	43	0.1444622	0.002699059
1	180.1531	0.1444622	43.2	0.1444622	0.002711653
1	181.1613	0.1444622	43.4	0.1444622	0.002724251
1	181.8643	0.1444622	43.6	0.1444622	0.002736907
1	182.6435	0.1472404	43.8	0.1472404	0.002749554
1	183.4972	0.1472404	44	0.1472404	0.00276223
1	184.008	0.1472404	44.2	0.1472404	0.002774924
1	184.8399	0.1472404	44.4	0.1472404	0.002787622
1	185.5173	0.1500185	44.6	0.1500185	0.002800334
1	186.2754	0.1500185	44.8	0.1500185	0.002813066
1	186.9446	0.1500185	45	0.1500185	0.002825775
1	187.3345	0.1500185	45.2	0.1500185	0.002838455
1	188.1731	0.1527966	45.4	0.1527966	0.002851178
1	188.6362	0.1527966	45.6	0.1527966	0.002863891
1	189.2309	0.1527966	45.8	0.1527966	0.002876605
1	190.1231	0.1527966	46	0.1527966	0.002889293
1	190.634	0.1555747	46.2	0.1555747	0.002901974
1	191.2286	0.1555747	46.4	0.1555747	0.002914627
1	192.0665	0.1555747	46.6	0.1555747	0.002927337
1	192.7124	0.1555747	46.8	0.1555747	0.002940042
1	193.3147	0.1583529	47	0.1583529	0.002952713
1	194.0298	0.1583529	47.2	0.1583529	0.002965401
1	194.6705	0.1583529	47.4	0.1583529	0.002978095
1	195.3759	0.1583529	47.6	0.1583529	0.00299082
1	195.95	0.1583529	47.8	0.1583529	0.003003587
1	196.7653	0.161131	48	0.161131	0.003016377
1	197.4439	0.161131	48.2	0.161131	0.003029157
1	197.9968	0.161131	48.4	0.161131	0.003041947
1	198.7696	0.161131	48.6	0.161131	0.003054753
1	199.4303	0.1639091	48.8	0.1639091	0.003067506
1	200.0512	0.1639091	49	0.1639091	0.003080238
1	200.743	0.1639091	49.2	0.1639091	0.003092933
1	201.4015	0.1639091	49.4	0.1639091	0.003105574
1	202.0991	0.1666872	49.6	0.1666872	0.003118205
1	202.7382	0.1666872	49.8	0.1666872	0.003130801
1	203.3445	0.1666872	50	0.1666872	0.00314341
1	204.1224	0.1666872	50.2	0.1666872	0.003156012
1	204.6957	0.1694653	50.4	0.1694653	0.003168633
1	205.3886	0.1694653	50.6	0.1694653	0.003181251
1	206.0256	0.1694653	50.8	0.1694653	0.003193902
1	206.5296	0.1694653	51	0.1694653	0.003206595
1	207.221	0.1722434	51.2	0.1722434	0.003219317
1	207.6895	0.1722434	51.4	0.1722434	0.003232047
1	208.3051	0.1722434	51.6	0.1722434	0.00324475
1	208.9035	0.1722434	51.8	0.1722434	0.003257464
1	209.5397	0.1750216	52	0.1750216	0.003270207
1	210.152	0.1750216	52.2	0.1750216	0.003282958
1	210.7315	0.1750216	52.4	0.1750216	0.003295696
1	211.2813	0.1750216	52.6	0.1750216	0.003308443
1	211.947	0.1777997	52.8	0.1777997	0.003321205
1	212.4468	0.1777997	53	0.1777997	0.003333983
1	213.1019	0.1777997	53.2	0.1777997	0.003346775
1	213.7188	0.1777997	53.4	0.1777997	0.00335959
1	214.2548	0.1777997	53.6	0.1777997	0.003372421
1	214.9176	0.1805778	53.8	0.1805778	0.003385263
1	215.5395	0.1805778	54	0.1805778	0.003398156
1	216.06	0.1805778	54.2	0.1805778	0.003411021
1	216.602	0.1805778	54.4	0.1805778	0.00342385
1	217.4667	0.1833559	54.6	0.1833559	0.003436693
1	217.9225	0.1833559	54.8	0.1833559	0.003449528
1	218.4587	0.1833559	55	0.1833559	0.003462342
1	219.1406	0.1833559	55.2	0.1833559	0.003475149
1	219.7913	0.186134	55.4	0.186134	0.003487959
1	220.3349	0.186134	55.6	0.186134	0.003500735
1	221.029	0.186134	55.8	0.186134	0.003513512
1	221.7811	0.186134	56	0.186134	0.003526279
1	222.3633	0.1889122	56.2	0.1889122	0.003539019
1	223.0408	0.1889122	56.4	0.1889122	0.003551775
1	223.7681	0.1889122	56.6	0.1889122	0.003564534
1	224.3835	0.1889122	56.8	0.1889122	0.003577269
1	224.8927	0.1916903	57	0.1916903	0.003590022
1	225.5423	0.1916903	57.2	0.1916903	0.003602776
1	226.2146	0.1916903	57.4	0.1916903	0.003615551
1	226.9717	0.1916903	57.6	0.1916903	0.003628355
1	227.6008	0.1944684	57.8	0.1944684	0.0036412
1	228.4687	0.1944684	58	0.1944684	0.003654044
1	229.1574	0.1944684	58.2	0.1944684	0.003666892
1	229.81	0.1944684	58.4	0.1944684	0.003679788
1	230.7278	0.1944684	58.6	0.1944684	0.003692676
1	231.4566	0.1972465	58.8	0.1972465	0.003705554
1	232.19	0.1972465	59	0.1972465	0.003718426
1	233.0453	0.1972465	59.2	0.1972465	0.003731305
1	233.7264	0.1972465	59.4	0.1972465	0.003744139
1	234.4595	0.2000246	59.6	0.2000246	0.003756997
1	235.1459	0.2000246	59.8	0.2000246	0.003769879
1	235.8657	0.2000246	60	0.2000246	0.003782704
1	236.6566	0.2000246	60.2	0.2000246	0.003795518
1	237.3974	0.2028028	60.4	0.2028028	0.003808347
1	237.9732	0.2028028	60.6	0.2028028	0.00382117
1	238.511	0.2028028	60.8	0.2028028	0.003833952
1	239.1051	0.2028028	61	0.2028028	0.003846785
1	239.8549	0.2055809	61.2	0.2055809	0.003859622
1	240.4504	0.2055809	61.4	0.2055809	0.003872452
1	241.1447	0.2055809	61.6	0.2055809	0.003885294
1	241.8982	0.2055809	61.8	0.2055809	0.003898166
1	242.6357	0.208359	62	0.208359	0.003911027
1	243.4007	0.208359	62.2	0.208359	0.003923926
1	244.2229	0.208359	62.4	0.208359	0.003936895
1	244.9357	0.208359	62.6	0.208359	0.003949836
1	245.8932	0.2111371	62.8	0.2111371	0.003962757
1	246.6652	0.2111371	63	0.2111371	0.003975692
1	247.3822	0.2111371	63.2	0.2111371	0.003988641
1	248.2829	0.2111371	63.4	0.2111371	0.004001592
1	249.0191	0.2111371	63.6	0.2111371	0.004014565
1	249.9085	0.2139152	63.8	0.2139152	0.004027512
1	250.7372	0.2139152	64	0.2139152	0.004040432
1	251.5831	0.2139152	64.2	0.2139152	0.004053379
1	252.5929	0.2139152	64.4	0.2139152	0.004066348
1	253.5014	0.2166934	64.6	0.2166934	0.004079272
1	254.2205	0.2166934	64.8	0.2166934	0.004092214
1	255.2717	0.2166934	65	0.2166934	0.00410513
1	256.0373	0.2166934	65.2	0.2166934	0.004118049
1	256.9659	0.2194715	65.4	0.2194715	0.004131
1	258.0212	0.2194715	65.6	0.2194715	0.00414396
1	258.7599	0.2194715	65.8	0.2194715	0.004156914
1	259.7649	0.2194715	66	0.2194715	0.004169858
1	260.708	0.2222496	66.2	0.2222496	0.004182852
1	261.6227	0.2222496	66.4	0.2222496	0.004195827
1	262.6203	0.2222496	66.6	0.2222496	0.004208835
1	263.575	0.2222496	66.8	0.2222496	0.004221836
1	264.5813	0.2250277	67	0.2250277	0.004234821
1	265.554	0.2250277	67.2	0.2250277	0.004247837
1	266.5513	0.2250277	67.4	0.2250277	0.004260878
1	267.5719	0.2250277	67.6	0.2250277	0.004273932
1	268.4292	0.2278059	67.8	0.2278059	0.004287009
1	269.5686	0.2278059	68	0.2278059	0.004300106
1	270.6747	0.2278059	68.2	0.2278059	0.004313228
1	271.4311	0.2278059	68.4	0.2278059	0.004326352
1	272.6013	0.230584	68.6	0.230584	0.004339466
1	273.5002	0.230584	68.8	0.230584	0.004352537
1	274.4792	0.230584	69	0.230584	0.004365591
1	275.5507	0.230584	69.2	0.230584	0.004378632
1	276.4283	0.230584	69.4	0.230584	0.004391613
1	277.6375	0.2333621	69.6	0.2333621	0.004404536
1	278.4409	0.2333621	69.8	0.2333621	0.004417423
1	279.3051	0.2333621	70	0.2333621	0.004430299
1	280.4279	0.2333621	70.2	0.2333621	0.004443178
1	281.479	0.2361402	70.4	0.2361402	0.004456102
1	282.5128	0.2361402	70.6	0.2361402	0.00446903
1	283.3916	0.2361402	70.8	0.2361402	0.004481983
1	284.5168	0.2361402	71	0.2361402	0.004494965
1	285.4901	0.2389183	71.2	0.2389183	0.004507974
1	286.4809	0.2389183	71.4	0.2389183	0.00452102
1	287.5285	0.2389183	71.6	0.2389183	0.004534103
1	288.6056	0.2389183	71.8	0.2389183	0.004547203
1	289.461	0.2416964	72	0.2416964	0.004560289
1	290.4265	0.2416964	72.2	0.2416964	0.004573379
1	291.6099	0.2416964	72.4	0.2416964	0.004586475
1	292.6238	0.2416964	72.6	0.2416964	0.004599598
1	293.6485	0.2444746	72.8	0.2444746	0.004612752
1	294.6251	0.2444746	73	0.2444746	0.004625885
1	295.8935	0.2444746	73.2	0.2444746	0.004639021
1	288.0155	0.2444746	73.4	0.2444746	0.004652149
1	288.296	0.2472527	73.6	0.2472527	0.004665293
1	290.009	0.2472527	73.8	0.2472527	0.004678484
1	291.7857	0.2472527	74	0.2472527	0.004691647
1	293.2255	0.2472527	74.2	0.2472527	0.004704788
1	294.8076	0.2472527	74.4	0.2472527	0.00471794
1	296.1688	0.2500308	74.6	0.2500308	0.004731067
1	297.6743	0.2500308	74.8	0.2500308	0.00474421
1	299.0051	0.2500308	75	0.2500308	0.004757384
1	300.1816	0.2500308	75.2	0.2500308	0.004770523
1	301.595	0.2528089	75.4	0.2528089	0.004783636
1	302.8491	0.2528089	75.6	0.2528089	0.004796764
1	304.0261	0.2528089	75.8	0.2528089	0.004809892
1	305.2593	0.2528089	76	0.2528089	0.004823026
1	306.4329	0.255587	76.2	0.255587	0.004836184
1	307.6727	0.255587	76.4	0.255587	0.004849311
1	308.8275	0.255587	76.6	0.255587	0.004862403
1	310.1131	0.255587	76.8	0.255587	0.004875575
1	311.6031	0.2583652	77	0.2583652	0.004888705
1	312.6281	0.2583652	77.2	0.2583652	0.004901831
1	313.9631	0.2583652	77.4	0.2583652	0.004914963
1	315.6873	0.2583652	77.6	0.2583652	0.004928116
1	316.7447	0.2611433	77.8	0.2611433	0.004941294
1	318.1826	0.2611433	78	0.2611433	0.004954494
1	319.5605	0.2611433	78.2	0.2611433	0.004967709
1	320.6138	0.2611433	78.4	0.2611433	0.004980929
1	322.0261	0.2639214	78.6	0.2639214	0.004994178
1	323.4459	0.2639214	78.8	0.2639214	0.00500747
1	324.9247	0.2639214	79	0.2639214	0.00502078
1	326.1963	0.2639214	79.2	0.2639214	0.005034074
1	327.7408	0.2639214	79.4	0.2639214	0.005047326
1	328.9875	0.2666995	79.6	0.2666995	0.005060605
1	330.6836	0.2666995	79.8	0.2666995	0.005073904
1	331.8327	0.2666995	80	0.2666995	0.005087191
1	333.3046	0.2666995	80.2	0.2666995	0.00510047
1	334.6649	0.2694776	80.4	0.2694776	0.00511373
1	336.2754	0.2694776	80.6	0.2694776	0.00512701
1	337.8809	0.2694776	80.8	0.2694776	0.005140272
1	339.0784	0.2694776	81	0.2694776	0.005153605
1	340.7735	0.2722558	81.2	0.2722558	0.005166896
1	342.2532	0.2722558	81.4	0.2722558	0.005180183
1	343.3131	0.2722558	81.6	0.2722558	0.005193467
1	345.053	0.2722558	81.8	0.2722558	0.005206756
1	346.4939	0.2750339	82	0.2750339	0.00522005
1	347.8714	0.2750339	82.2	0.2750339	0.005233342
1	349.0422	0.2750339	82.4	0.2750339	0.005246625
1	350.6432	0.2750339	82.6	0.2750339	0.005259879
1	352.263	0.277812	82.8	0.277812	0.005273181
1	353.1455	0.277812	83	0.277812	0.005286509
1	354.9657	0.277812	83.2	0.277812	0.005299835
1	356.4609	0.277812	83.4	0.277812	0.005313201
1	357.7616	0.2805901	83.6	0.2805901	0.005326546
1	359.2749	0.2805901	83.8	0.2805901	0.005339907
1	361.0454	0.2805901	84	0.2805901	0.00535334
1	362.0561	0.2805901	84.2	0.2805901	0.005366751
1	363.7617	0.2833683	84.4	0.2833683	0.005380166
1	365.0117	0.2833683	84.6	0.2833683	0.005393587
1	366.3806	0.2833683	84.8	0.2833683	0.005406993
1	368.0389	0.2833683	85	0.2833683	0.005420389
1	369.3831	0.2833683	85.2	0.2833683	0.00543383
1	371.0103	0.2861464	85.4	0.2861464	0.005447232
1	372.2117	0.2861464	85.6	0.2861464	0.005460614
1	373.6452	0.2861464	85.8	0.2861464	0.005474017
1	375.3617	0.2861464	86	0.2861464	0.005487414
1	376.5296	0.2889245	86.2	0.2889245	0.005500813
1	378.0388	0.2889245	86.4	0.2889245	0.005514233
1	379.6914	0.2889245	86.6	0.2889245	0.005527668
1	380.9573	0.2889245	86.8	0.2889245	0.005541124
1	382.3879	0.2917026	87	0.2917026	0.005554588
1	383.7431	0.2917026	87.2	0.2917026	0.005568057
1	385.3357	0.2917026	87.4	0.2917026	0.005581561
1	386.7845	0.2917026	87.6	0.2917026	0.005595106
1	387.9555	0.2944807	87.8	0.2944807	0.005608654
1	389.6272	0.2944807	88	0.2944807	0.005622174
1	390.9458	0.2944807	88.2	0.2944807	0.005635681
1	392.2098	0.2944807	88.4	0.2944807	0.005649173
1	393.7083	0.2972589	88.6	0.2972589	0.005662684
1	394.9724	0.2972589	88.8	0.2972589	0.005676164
1	396.346	0.2972589	89	0.2972589	0.005689612
1	397.7566	0.2972589	89.2	0.2972589	0.005703026
1	399.0693	0.300037	89.4	0.300037	0.005716405
1	400.7331	0.300037	89.6	0.300037	0.005729818
1	402.1136	0.300037	89.8	0.300037	0.005743231
1	403.4388	0.300037	90	0.300037	0.005756654
1	404.981	0.300037	90.2	0.300037	0.005770121
1	406.4253	0.3028151	90.4	0.3028151	0.00578362
1	407.6327	0.3028151	90.6	0.3028151	0.005797183
1	409.4363	0.3028151	90.8	0.3028151	0.005810749
1	410.7799	0.3028151	91	0.3028151	0.005824395
1	412.3282	0.3055932	91.2	0.3055932	0.005838054
1	413.7253	0.3055932	91.4	0.3055932	0.005851727
1	415.006	0.3055932	91.6	0.3055932	0.005865388
1	415.3325	0.3055932	91.8	0.3055932	0.005879012
1	383.3877	0.3083713	92	0.3083713	0.005892625
1	385.0022	0.3083713	92.2	0.3083713	0.005906211
1	388.7953	0.3083713	92.4	0.3083713	0.005919821
1	390.6385	0.3083713	92.6	0.3083713	0.005933417
1	392.5751	0.3111494	92.8	0.3111494	0.005946993
1	394.6721	0.3111494	93	0.3111494	0.005960606
1	396.7609	0.3111494	93.2	0.3111494	0.005974246
1	398.9698	0.3111494	93.4	0.3111494	0.005987906
1	401.0399	0.3139276	93.6	0.3139276	0.00600163
1	403.4219	0.3139276	93.8	0.3139276	0.006015372
1	405.2661	0.3139276	94	0.3139276	0.006029103
1	407.119	0.3139276	94.2	0.3139276	0.00604282
1	409.3994	0.3167057	94.4	0.3167057	0.006056567
1	411.1608	0.3167057	94.6	0.3167057	0.006070312
1	413.1449	0.3167057	94.8	0.3167057	0.006084072
1	414.9081	0.3167057	95	0.3167057	0.006097829
1	416.4544	0.3194838	95.2	0.3194838	0.006111542
1	418.4813	0.3194838	95.4	0.3194838	0.006125285
1	419.9582	0.3194838	95.6	0.3194838	0.006139018
1	421.793	0.3194838	95.8	0.3194838	0.006152739
1	423.6923	0.3194838	96	0.3194838	0.006166447
1	425.3493	0.3222619	96.2	0.3222619	0.006180133
1	426.8824	0.3222619	96.4	0.3222619	0.006193819
1	428.5478	0.3222619	96.6	0.3222619	0.006207536
1	430.4445	0.3222619	96.8	0.3222619	0.006221271
1	432.1263	0.32504	97	0.32504	0.006234946
1	433.7548	0.32504	97.2	0.32504	0.006248617
1	435.4496	0.32504	97.4	0.32504	0.006262335
1	437.133	0.32504	97.6	0.32504	0.00627609
1	438.8214	0.3278182	97.8	0.3278182	0.006289888
1	440.6537	0.3278182	98	0.3278182	0.006303674
1	442.2147	0.3278182	98.2	0.3278182	0.006317474
1	443.8918	0.3278182	98.4	0.3278182	0.006331246
1	445.671	0.3305963	98.6	0.3305963	0.006345023
1	447.3175	0.3305963	98.8	0.3305963	0.006358823
1	448.9746	0.3305963	99	0.3305963	0.006372598
1	450.7068	0.3305963	99.2	0.3305963	0.006386387
1	452.4337	0.3333744	99.4	0.3333744	0.006400173
1	454.0216	0.3333744	99.6	0.3333744	0.006414
1	455.83	0.3333744	99.8	0.3333744	0.006427773
1	457.5137	0.3333744	100	0.3333744	0.006441563
1	458.99	0.3361525	100.2	0.3361525	0.006455362
1	460.6197	0.3361525	100.4	0.3361525	0.006469153
1	462.1667	0.3361525	100.6	0.3361525	0.006482981
1	463.8813	0.3361525	100.8	0.3361525	0.006496794
1	465.2385	0.3361525	101	0.3361525	0.006510631
1	466.8192	0.3389307	101.2	0.3389307	0.006524465
1	468.5448	0.3389307	101.4	0.3389307	0.006538319
1	470.114	0.3389307	101.6	0.3389307	0.006552217
1	471.9828	0.3389307	101.8	0.3389307	0.006566162
1	473.6737	0.3417088	102	0.3417088	0.00658015
1	475.5898	0.3417088	102.2	0.3417088	0.006594124
1	477.1793	0.3417088	102.4	0.3417088	0.006608088
1	479.1339	0.3417088	102.6	0.3417088	0.006622039
1	480.8516	0.3444869	102.8	0.3444869	0.00663598
1	482.2426	0.3444869	103	0.3444869	0.006649933
1	484.3854	0.3444869	103.2	0.3444869	0.006663871
1	485.7135	0.3444869	103.4	0.3444869	0.006677799
1	486.7736	0.347265	103.6	0.347265	0.00669172
1	488.2474	0.347265	103.8	0.347265	0.006705629
1	489.9839	0.347265	104	0.347265	0.006719567
1	491.5982	0.347265	104.2	0.347265	0.006733494
1	493.3963	0.3500431	104.4	0.3500431	0.006747426
1	494.9596	0.3500431	104.6	0.3500431	0.006761366
1	495.7794	0.3500431	104.8	0.3500431	0.006775297
1	496.7505	0.3500431	105	0.3500431	0.00678924
1	497.8571	0.3528213	105.2	0.3528213	0.006803181
1	499.2401	0.3528213	105.4	0.3528213	0.006817144
1	500.4692	0.3528213	105.6	0.3528213	0.006831112
1	501.6723	0.3528213	105.8	0.3528213	0.006845086
1	503.1991	0.3528213	106	0.3528213	0.006859059
1	504.2821	0.3555994	106.2	0.3555994	0.006873045
1	504.9894	0.3555994	106.4	0.3555994	0.00688705
1	503.0305	0.3555994	106.6	0.3555994	0.006901054
1	504.0774	0.3555994	106.8	0.3555994	0.006915063
1	505.8647	0.3583775	107	0.3583775	0.006929039
1	507.4632	0.3583775	107.2	0.3583775	0.006942974
1	509.0829	0.3583775	107.4	0.3583775	0.006956931
1	510.5039	0.3583775	107.6	0.3583775	0.00697087
1	512.5126	0.3611556	107.8	0.3611556	0.006984788
1	514.2768	0.3611556	108	0.3611556	0.006998721
1	515.5607	0.3611556	108.2	0.3611556	0.007012637
1	517.2596	0.3611556	108.4	0.3611556	0.007026569
1	519.0006	0.3639337	108.6	0.3639337	0.00704052
1	520.845	0.3639337	108.8	0.3639337	0.007054497
1	522.2568	0.3639337	109	0.3639337	0.007068434
1	523.742	0.3639337	109.2	0.3639337	0.007082424
1	525.6295	0.3667119	109.4	0.3667119	0.007096411
1	527.2537	0.3667119	109.6	0.3667119	0.007110431
1	528.9202	0.3667119	109.8	0.3667119	0.007124436
1	530.5599	0.3667119	110	0.3667119	0.00713844
1	532.3821	0.36949	110.2	0.36949	0.007152431
1	533.9136	0.36949	110.4	0.36949	0.007166445
1	535.9407	0.36949	110.6	0.36949	0.007180479
1	537.6658	0.36949	110.8	0.36949	0.007194498
1	539.3179	0.36949	111	0.36949	0.007208554
1	541.1781	0.3722681	111.2	0.3722681	0.007222588
1	542.6895	0.3722681	111.4	0.3722681	0.007236658
1	544.5353	0.3722681	111.6	0.3722681	0.007250722
1	546.1879	0.3722681	111.8	0.3722681	0.0072648
1	547.8365	0.3750462	112	0.3750462	0.007278902
1	549.4178	0.3750462	112.2	0.3750462	0.007293004
1	545.3351	0.3750462	112.4	0.3750462	0.007307135
1	546.3674	0.3750462	112.6	0.3750462	0.007321246
1	548.3435	0.3778243	112.8	0.3778243	0.007335368
1	549.9634	0.3778243	113	0.3778243	0.007349504
1	551.9	0.3778243	113.2	0.3778243	0.00736365
1	553.7676	0.3778243	113.4	0.3778243	0.007377807
1	555.6136	0.3806024	113.6	0.3806024	0.007391887
1	557.378	0.3806024	113.8	0.3806024	0.007405971
1	558.6568	0.3806024	114	0.3806024	0.007420011
1	560.8118	0.3806024	114.2	0.3806024	0.007434069
1	562.6552	0.3833806	114.4	0.3833806	0.007448118
1	564.2513	0.3833806	114.6	0.3833806	0.007462147
1	566.2805	0.3833806	114.8	0.3833806	0.007476196
1	568.2891	0.3833806	115	0.3833806	0.007490261
1	569.8224	0.3861587	115.2	0.3861587	0.007504401
1	571.5598	0.3861587	115.4	0.3861587	0.007518536
1	573.3181	0.3861587	115.6	0.3861587	0.007532713
1	574.9448	0.3861587	115.8	0.3861587	0.007546895
1	576.9011	0.3889368	116	0.3889368	0.007561084
1	578.3741	0.3889368	116.2	0.3889368	0.007575309
1	579.9708	0.3889368	116.4	0.3889368	0.007589507
1	581.5623	0.3889368	116.6	0.3889368	0.007603724
1	583.3784	0.3889368	116.8	0.3889368	0.007617902
1	585.1232	0.3917149	117	0.3917149	0.007632118
1	586.8721	0.3917149	117.2	0.3917149	0.007646319
1	588.4681	0.3917149	117.4	0.3917149	0.007660533
1	590.071	0.3917149	117.6	0.3917149	0.007674738
1	591.7385	0.394493	117.8	0.394493	0.007688941
1	593.3997	0.394493	118	0.394493	0.00770317
1	595.3668	0.394493	118.2	0.394493	0.007717379
1	597.0371	0.394493	118.4	0.394493	0.007731597
1	598.558	0.3972712	118.6	0.3972712	0.007745786
1	600.684	0.3972712	118.8	0.3972712	0.007759996
1	602.4841	0.3972712	119	0.3972712	0.007774205
1	603.9485	0.3972712	119.2	0.3972712	0.007788424
1	605.6352	0.4000493	119.4	0.4000493	0.007802634
1	607.6813	0.4000493	119.6	0.4000493	0.00781684
1	583.0446	0.4000493	119.8	0.4000493	0.00783105
1	554.5493	0.4000493	120	0.4000493	0.007845265
1	557.1785	0.4028274	120.2	0.4028274	0.007859481
1	562.4012	0.4028274	120.4	0.4028274	0.007873696
1	566.4888	0.4028274	120.6	0.4028274	0.007887914
1	568.9343	0.4028274	120.8	0.4028274	0.007902134
1	570.5897	0.4056055	121	0.4056055	0.00791636
1	572.5375	0.4056055	121.2	0.4056055	0.007930599
1	574.0135	0.4056055	121.4	0.4056055	0.007944855
1	575.3702	0.4056055	121.6	0.4056055	0.007959133
1	577.1528	0.4056055	121.8	0.4056055	0.007973442
1	578.8818	0.4083837	122	0.4083837	0.007987717
1	581.3647	0.4083837	122.2	0.4083837	0.008001972
1	583.8867	0.4083837	122.4	0.4083837	0.008016242
1	586.5532	0.4083837	122.6	0.4083837	0.008030518
1	588.8917	0.4111618	122.8	0.4111618	0.008044763
1	591.5425	0.4111618	123	0.4111618	0.008059002
1	593.8492	0.4111618	123.2	0.4111618	0.008073229
1	596.0973	0.4111618	123.4	0.4111618	0.008087454
1	598.2731	0.4139399	123.6	0.4139399	0.008101714
1	600.7291	0.4139399	123.8	0.4139399	0.008115998
1	602.9591	0.4139399	124	0.4139399	0.008130291
1	604.8018	0.4139399	124.2	0.4139399	0.008144594
1	606.6396	0.416718	124.4	0.416718	0.008158909
1	608.7086	0.416718	124.6	0.416718	0.00817325
1	610.84	0.416718	124.8	0.416718	0.008187631
1	612.5652	0.416718	125	0.416718	0.008202006
1	614.31	0.4194961	125.2	0.4194961	0.008216406
1	616.5228	0.4194961	125.4	0.4194961	0.008230841
1	617.8094	0.4194961	125.6	0.4194961	0.008245294
1	619.5073	0.4194961	125.8	0.4194961	0.008259761
1	621.3339	0.4222743	126	0.4222743	0.008274247
1	622.7964	0.4222743	126.2	0.4222743	0.008288748
1	624.9102	0.4222743	126.4	0.4222743	0.008303233
1	626.5297	0.4222743	126.6	0.4222743	0.008317759
1	628.4258	0.4250524	126.8	0.4250524	0.008332289
1	630.4642	0.4250524	127	0.4250524	0.008346812
1	632.2786	0.4250524	127.2	0.4250524	0.008361322
1	633.8945	0.4250524	127.4	0.4250524	0.008375812
1	635.487	0.4250524	127.6	0.4250524	0.008390331
1	637.1871	0.4278305	127.8	0.4278305	0.008404837
1	639.2004	0.4278305	128	0.4278305	0.008419346
1	640.7641	0.4278305	128.2	0.4278305	0.008433837
1	642.1235	0.4278305	128.4	0.4278305	0.008448336
1	644.2523	0.4306086	128.6	0.4306086	0.008462837
1	645.3114	0.4306086	128.8	0.4306086	0.008477367
1	647.0187	0.4306086	129	0.4306086	0.008491969
1	648.947	0.4306086	129.2	0.4306086	0.008506576
1	650.8673	0.4333867	129.4	0.4333867	0.008521176
1	652.6103	0.4333867	129.6	0.4333867	0.008535791
1	654.2947	0.4333867	129.8	0.4333867	0.008550449
1	656.1245	0.4333867	130	0.4333867	0.008565131
1	657.7313	0.4361649	130.2	0.4361649	0.008579822
1	659.506	0.4361649	130.4	0.4361649	0.008594526
1	661.4174	0.4361649	130.6	0.4361649	0.00860919
1	662.7194	0.4361649	130.8	0.4361649	0.008623874
1	664.623	0.438943	131	0.438943	0.008638575
1	666.9683	0.438943	131.2	0.438943	0.008653285
1	668.2694	0.438943	131.4	0.438943	0.008667976
1	669.5919	0.438943	131.6	0.438943	0.008682667
1	671.7328	0.4417211	131.8	0.4417211	0.00869737
1	673.6777	0.4417211	132	0.4417211	0.00871206
1	675.2553	0.4417211	132.2	0.4417211	0.008726787
1	676.687	0.4417211	132.4	0.4417211	0.008741465
1	678.5096	0.4417211	132.6	0.4417211	0.008756135
1	680.3409	0.4444992	132.8	0.4444992	0.00877083
1	681.7351	0.4444992	133	0.4444992	0.008785514
1	683.6791	0.4444992	133.2	0.4444992	0.008800206
1	684.9964	0.4444992	133.4	0.4444992	0.008814875
1	686.6597	0.4472773	133.6	0.4472773	0.008829522
1	688.3429	0.4472773	133.8	0.4472773	0.008844133
1	690.0916	0.4472773	134	0.4472773	0.0088588
1	691.6372	0.4472773	134.2	0.4472773	0.008873499
1	693.3071	0.4500555	134.4	0.4500555	0.008888194
1	694.8014	0.4500555	134.6	0.4500555	0.008902912
1	696.7019	0.4500555	134.8	0.4500555	0.008917612
1	698.44	0.4500555	135	0.4500555	0.008932311
1	700.0125	0.4528336	135.2	0.4528336	0.00894704
1	701.6398	0.4528336	135.4	0.4528336	0.008961769
1	702.7635	0.4528336	135.6	0.4528336	0.008976448
1	704.7613	0.4528336	135.8	0.4528336	0.008991127
1	706.3149	0.4556117	136	0.4556117	0.009005791
1	707.918	0.4556117	136.2	0.4556117	0.009020447
1	708.7565	0.4556117	136.4	0.4556117	0.009035108
1	706.6571	0.4556117	136.6	0.4556117	0.009049795
1	706.4171	0.4583898	136.8	0.4583898	0.00906451
1	705.9351	0.4583898	137	0.4583898	0.009079225
1	706.3087	0.4583898	137.2	0.4583898	0.009093982
1	708.3745	0.4583898	137.4	0.4583898	0.00910876
1	710.1055	0.4583898	137.6	0.4583898	0.009123493
1	712.1403	0.4611679	137.8	0.4611679	0.009138234
1	713.9756	0.4611679	138	0.4611679	0.009153003
1	715.5902	0.4611679	138.2	0.4611679	0.009167761
1	717.3931	0.4611679	138.4	0.4611679	0.009182448
1	719.2195	0.463946	138.6	0.463946	0.009197169
1	720.8174	0.463946	138.8	0.463946	0.009211875
1	722.4592	0.463946	139	0.463946	0.009226568
1	724.569	0.463946	139.2	0.463946	0.009241311
1	726.2772	0.4667242	139.4	0.4667242	0.009256067
1	727.9391	0.4667242	139.6	0.4667242	0.009270797
1	729.7535	0.4667242	139.8	0.4667242	0.009285527
1	731.4651	0.4667242	140	0.4667242	0.009300278
1	733.1063	0.4695023	140.2	0.4695023	0.009315057
1	734.4843	0.4695023	140.4	0.4695023	0.009329843
1	736.2958	0.4695023	140.6	0.4695023	0.009344614
1	737.6204	0.4695023	140.8	0.4695023	0.009359395
1	739.1224	0.4722804	141	0.4722804	0.009374171
1	740.9926	0.4722804	141.2	0.4722804	0.009388938
1	743.061	0.4722804	141.4	0.4722804	0.00940374
1	744.733	0.4722804	141.6	0.4722804	0.009418562
1	746.6309	0.4750585	141.8	0.4750585	0.00943336
1	748.4637	0.4750585	142	0.4750585	0.009448182
1	750.3465	0.4750585	142.2	0.4750585	0.009463028
1	751.9903	0.4750585	142.4	0.4750585	0.009477877
1	753.9873	0.4778367	142.6	0.4778367	0.009492758
1	755.7034	0.4778367	142.8	0.4778367	0.009507655
1	756.7128	0.4778367	143	0.4778367	0.009522541
1	758.5589	0.4778367	143.2	0.4778367	0.009537453
1	760.33	0.4778367	143.4	0.4778367	0.009552372
1	761.8937	0.4806148	143.6	0.4806148	0.009567212
1	763.849	0.4806148	143.8	0.4806148	0.009582093
1	765.2786	0.4806148	144	0.4806148	0.009596946
1	766.4939	0.4806148	144.2	0.4806148	0.009611758
1	768.2081	0.4833929	144.4	0.4833929	0.009626586
1	769.9027	0.4833929	144.6	0.4833929	0.009641417
1	771.4912	0.4833929	144.8	0.4833929	0.00965623
1	772.2604	0.4833929	145	0.4833929	0.009671015
1	774.2832	0.486171	145.2	0.486171	0.009685826
1	775.9307	0.486171	145.4	0.486171	0.009700623
1	777.8713	0.486171	145.6	0.486171	0.009715427
1	779.5873	0.486171	145.8	0.486171	0.009730277
1	780.9155	0.4889491	146	0.4889491	0.009745117
1	782.5497	0.4889491	146.2	0.4889491	0.009759967
1	785.1462	0.4889491	146.4	0.4889491	0.009774858
1	786.5922	0.4889491	146.6	0.4889491	0.009789803
1	788.0266	0.4917273	146.8	0.4917273	0.009804767
1	789.8739	0.4917273	147	0.4917273	0.009819759
1	791.5053	0.4917273	147.2	0.4917273	0.009834751
1	793.4051	0.4917273	147.4	0.4917273	0.009849738
1	795.0672	0.4917273	147.6	0.4917273	0.009864739
1	796.6584	0.4945054	147.8	0.4945054	0.009879734
1	798.6074	0.4945054	148	0.4945054	0.009894705
1	800.204	0.4945054	148.2	0.4945054	0.009909622
1	801.5266	0.4945054	148.4	0.4945054	0.00992455
1	802.9216	0.4972835	148.6	0.4972835	0.009939426
1	804.6812	0.4972835	148.8	0.4972835	0.00995435
1	806.0574	0.4972835	149	0.4972835	0.009969266
1	807.894	0.4972835	149.2	0.4972835	0.00998418
1	809.423	0.5000616	149.4	0.5000616	0.009999099
1	811.1469	0.5000616	149.6	0.5000616	0.01001403
1	812.8766	0.5000616	149.8	0.5000616	0.01002899
1	814.9119	0.5000616	150	0.5000616	0.01004396
1	815.8765	0.5028397	150.2	0.5028397	0.01005895
1	817.1718	0.5028397	150.4	0.5028397	0.01007392
1	819.3264	0.5028397	150.6	0.5028397	0.01008889
1	820.2602	0.5028397	150.8	0.5028397	0.01010388
1	821.9631	0.5056179	151	0.5056179	0.01011884
1	824.0087	0.5056179	151.2	0.5056179	0.01013378
1	825.4742	0.5056179	151.4	0.5056179	0.01014872
1	826.8876	0.5056179	151.6	0.5056179	0.01016365
1	829.1586	0.508396	151.8	0.508396	0.0101786
1	830.825	0.508396	152	0.508396	0.01019356
1	832.0639	0.508396	152.2	0.508396	0.01020854
1	778.9854	0.508396	152.4	0.508396	0.01022345
1	779.6344	0.5111741	152.6	0.5111741	0.0102384
1	784.0958	0.5111741	152.8	0.5111741	0.01025336
1	789.6879	0.5111741	153	0.5111741	0.01026835
1	792.6281	0.5111741	153.2	0.5111741	0.01028337
1	794.5289	0.5111741	153.4	0.5111741	0.01029841
1	794.5439	0.5139522	153.6	0.5139522	0.01031347
1	796.445	0.5139522	153.8	0.5139522	0.01032852
1	799.2089	0.5139522	154	0.5139522	0.01034364
1	801.2441	0.5139522	154.2	0.5139522	0.01035878
1	803.6214	0.5167304	154.4	0.5167304	0.01037396
1	806.3069	0.5167304	154.6	0.5167304	0.01038911
1	808.6405	0.5167304	154.8	0.5167304	0.0104043
1	811.084	0.5167304	155	0.5167304	0.01041946
1	813.653	0.5195085	155.2	0.5195085	0.01043459
1	815.9678	0.5195085	155.4	0.5195085	0.01044976
1	818.3892	0.5195085	155.6	0.5195085	0.01046492
1	821.1149	0.5195085	155.8	0.5195085	0.01048004
1	823.6859	0.5222866	156	0.5222866	0.01049515
1	825.9401	0.5222866	156.2	0.5222866	0.01051028
1	828.89	0.5222866	156.4	0.5222866	0.01052536
1	831.2202	0.5222866	156.6	0.5222866	0.01054047
1	833.2268	0.5250647	156.8	0.5250647	0.01055561
1	835.3917	0.5250647	157	0.5250647	0.01057073
1	837.2849	0.5250647	157.2	0.5250647	0.01058587
1	839.7147	0.5250647	157.4	0.5250647	0.01060102
1	841.2397	0.5278428	157.6	0.5278428	0.0106162
1	842.9784	0.5278428	157.8	0.5278428	0.0106314
1	845.1185	0.5278428	158	0.5278428	0.01064662
1	846.7676	0.5278428	158.2	0.5278428	0.01066182
1	848.4057	0.5278428	158.4	0.5278428	0.01067703
1	850.2903	0.5306209	158.6	0.5306209	0.01069226
1	852.3128	0.5306209	158.8	0.5306209	0.01070748
1	853.9916	0.5306209	159	0.5306209	0.01072273
1	855.9276	0.5306209	159.2	0.5306209	0.01073797
1	857.655	0.533399	159.4	0.533399	0.01075321
1	859.325	0.533399	159.6	0.533399	0.01076847
1	861.1586	0.533399	159.8	0.533399	0.01078373
1	863.0194	0.533399	160	0.533399	0.010799
1	865.1956	0.5361772	160.2	0.5361772	0.01081428
1	867.0108	0.5361772	160.4	0.5361772	0.01082955
1	868.9373	0.5361772	160.6	0.5361772	0.01084482
1	870.9534	0.5361772	160.8	0.5361772	0.0108601
1	872.728	0.5389553	161	0.5389553	0.01087541
1	874.5552	0.5389553	161.2	0.5389553	0.01089071
1	876.189	0.5389553	161.4	0.5389553	0.01090599
1	878.5298	0.5389553	161.6	0.5389553	0.01092128
1	880.0414	0.5417334	161.8	0.5417334	0.01093657
1	881.9249	0.5417334	162	0.5417334	0.01095187
1	883.805	0.5417334	162.2	0.5417334	0.01096719
1	885.1625	0.5417334	162.4	0.5417334	0.01098248
1	886.863	0.5445116	162.6	0.5445116	0.01099778
1	889.2538	0.5445116	162.8	0.5445116	0.01101306
1	890.9169	0.5445116	163	0.5445116	0.01102839
1	892.8206	0.5445116	163.2	0.5445116	0.01104373
1	894.5809	0.5445116	163.4	0.5445116	0.01105907
1	896.558	0.5472897	163.6	0.5472897	0.01107445
1	898.4179	0.5472897	163.8	0.5472897	0.01108983
1	900.2377	0.5472897	164	0.5472897	0.01110529
1	902.5717	0.5472897	164.2	0.5472897	0.01112075
1	904.342	0.5500678	164.4	0.5500678	0.01113626
1	905.9046	0.5500678	164.6	0.5500678	0.01115173
1	907.6041	0.5500678	164.8	0.5500678	0.01116722
1	909.2722	0.5500678	165	0.5500678	0.01118272
1	911.4883	0.5528459	165.2	0.5528459	0.01119817
1	912.599	0.5528459	165.4	0.5528459	0.01121364
1	914.4901	0.5528459	165.6	0.5528459	0.01122907
1	916.4019	0.5528459	165.8	0.5528459	0.01124447
1	918.4673	0.555624	166	0.555624	0.01125986
1	920.1075	0.555624	166.2	0.555624	0.01127525
1	922.0421	0.555624	166.4	0.555624	0.01129068
1	923.8991	0.555624	166.6	0.555624	0.01130613
1	925.611	0.5584021	166.8	0.5584021	0.01132162
1	927.5746	0.5584021	167	0.5584021	0.01133704
1	929.2993	0.5584021	167.2	0.5584021	0.01135247
1	931.067	0.5584021	167.4	0.5584021	0.01136795
1	932.4798	0.5611802	167.6	0.5611802	0.01138344
1	934.2025	0.5611802	167.8	0.5611802	0.01139895
1	936.3895	0.5611802	168	0.5611802	0.01141442
1	938.1938	0.5611802	168.2	0.5611802	0.01142987
1	939.7618	0.5639584	168.4	0.5639584	0.01144536
1	941.6326	0.5639584	168.6	0.5639584	0.01146092
1	943.6285	0.5639584	168.8	0.5639584	0.01147649
1	945.7373	0.5639584	169	0.5639584	0.01149206
1	947.1956	0.5639584	169.2	0.5639584	0.01150762
1	949.3486	0.5667365	169.4	0.5667365	0.01152314
1	950.9266	0.5667365	169.6	0.5667365	0.01153867
1	951.8041	0.5667365	169.8	0.5667365	0.01155421
1	953.7894	0.5667365	170	0.5667365	0.01156974
1	956.1981	0.5695146	170.2	0.5695146	0.01158522
1	957.6406	0.5695146	170.4	0.5695146	0.01160066
1	959.5571	0.5695146	170.6	0.5695146	0.01161615
1	960.6993	0.5695146	170.8	0.5695146	0.01163167
1	962.8495	0.5722927	171	0.5722927	0.01164724
1	955.1308	0.5722927	171.2	0.5722927	0.01166285
1	927.6642	0.5722927	171.4	0.5722927	0.01167845
1	931.4543	0.5722927	171.6	0.5722927	0.01169402
1	934.8525	0.5750709	171.8	0.5750709	0.01170964
1	937.5881	0.5750709	172	0.5750709	0.01172532
1	940.2107	0.5750709	172.2	0.5750709	0.01174095
1	942.477	0.5750709	172.4	0.5750709	0.01175658
1	945.1619	0.577849	172.6	0.577849	0.01177219
1	947.8984	0.577849	172.8	0.577849	0.01178777
1	950.5771	0.577849	173	0.577849	0.01180339
1	953.5756	0.577849	173.2	0.577849	0.01181903
1	955.3918	0.5806271	173.4	0.5806271	0.01183471
1	958.129	0.5806271	173.6	0.5806271	0.01185042
1	960.5596	0.5806271	173.8	0.5806271	0.01186616
1	962.7399	0.5806271	174	0.5806271	0.01188189
1	964.9691	0.5834052	174.2	0.5834052	0.01189767
1	966.825	0.5834052	174.4	0.5834052	0.01191347
1	968.7648	0.5834052	174.6	0.5834052	0.01192927
1	971.413	0.5834052	174.8	0.5834052	0.01194507
1	973.2748	0.5834052	175	0.5834052	0.01196082
1	974.9274	0.5861834	175.2	0.5861834	0.01197655
1	976.8836	0.5861834	175.4	0.5861834	0.01199224
1	978.7784	0.5861834	175.6	0.5861834	0.01200799
1	980.7407	0.5861834	175.8	0.5861834	0.01202371
1	982.8338	0.5889615	176	0.5889615	0.01203944
1	984.1353	0.5889615	176.2	0.5889615	0.01205515
1	986.0175	0.5889615	176.4	0.5889615	0.01207091
1	988.1747	0.5889615	176.6	0.5889615	0.01208667
1	990.4439	0.5917396	176.8	0.5917396	0.01210242
1	992.2318	0.5917396	177	0.5917396	0.0121182
1	993.7319	0.5917396	177.2	0.5917396	0.01213395
1	995.8288	0.5917396	177.4	0.5917396	0.01214972
1	998.1131	0.5945177	177.6	0.5945177	0.0121655
1	1000.431	0.5945177	177.8	0.5945177	0.01218131
1	1001.782	0.5945177	178	0.5945177	0.01219712
1	1003.305	0.5945177	178.2	0.5945177	0.01221298
1	1005.844	0.5972958	178.4	0.5972958	0.01222887
1	1007.87	0.5972958	178.6	0.5972958	0.01224478
1	1009.165	0.5972958	178.8	0.5972958	0.01226071
1	1010.984	0.5972958	179	0.5972958	0.01227665
1	1013.466	0.6000739	179.2	0.6000739	0.01229257
1	1015.325	0.6000739	179.4	0.6000739	0.0123085
1	1016.872	0.6000739	179.6	0.6000739	0.01232443
1	1018.356	0.6000739	179.8	0.6000739	0.01234034
1	1020.769	0.6000739	180	0.6000739	0.01235626
1	1022.587	0.602852	180.2	0.602852	0.01237217
1	1023.756	0.602852	180.4	0.602852	0.01238809
1	1025.786	0.602852	180.6	0.602852	0.01240404
1	1026.972	0.602852	180.8	0.602852	0.01242
1	1029.405	0.6056302	181	0.6056302	0.01243597
1	1030.658	0.6056302	181.2	0.6056302	0.01245192
1	1031.37	0.6056302	181.4	0.6056302	0.01246783
1	1033.552	0.6056302	181.6	0.6056302	0.01248376
1	1035.301	0.6084083	181.8	0.6084083	0.01249969
1	1036.309	0.6084083	182	0.6084083	0.01251561
1	1038.107	0.6084083	182.2	0.6084083	0.01253151
1	1039.954	0.6084083	182.4	0.6084083	0.01254739
1	1040.584	0.6111864	182.6	0.6111864	0.01256325
1	1042.098	0.6111864	182.8	0.6111864	0.01257909
1	1044.894	0.6111864	183	0.6111864	0.01259497
1	1046.808	0.6111864	183.2	0.6111864	0.01261085
1	1047.709	0.6139646	183.4	0.6139646	0.01262669
1	1049.406	0.6139646	183.6	0.6139646	0.01264255
1	1051.747	0.6139646	183.8	0.6139646	0.01265843
1	1053.547	0.6139646	184	0.6139646	0.01267432
1	1055.122	0.6139646	184.2	0.6139646	0.0126902
1	1057.081	0.6167427	184.4	0.6167427	0.01270614
1	1058.889	0.6167427	184.6	0.6167427	0.01272207
1	1060.286	0.6167427	184.8	0.6167427	0.01273799
1	1061.727	0.6167427	185	0.6167427	0.01275397
1	1063.596	0.6195208	185.2	0.6195208	0.01276997
1	1064.523	0.6195208	185.4	0.6195208	0.01278595
1	1065.426	0.6195208	185.6	0.6195208	0.0128019
1	1067.27	0.6195208	185.8	0.6195208	0.01281786
1	1068.922	0.6222989	186	0.6222989	0.0128338
1	1070.193	0.6222989	186.2	0.6222989	0.01284977
1	1070.589	0.6222989	186.4	0.6222989	0.01286575
1	1062.093	0.6222989	186.6	0.6222989	0.01288173
1	1051.686	0.625077	186.8	0.625077	0.01289772
1	971.5322	0.625077	187	0.625077	0.01291371
1	964.1376	0.625077	187.2	0.625077	0.01292975
1	966.6528	0.625077	187.4	0.625077	0.0129458
1	973.929	0.6278551	187.6	0.6278551	0.01296182
1	981.0141	0.6278551	187.8	0.6278551	0.01297784
1	982.9875	0.6278551	188	0.6278551	0.01299387
1	978.7068	0.6278551	188.2	0.6278551	0.01300991
1	953.8675	0.6306332	188.4	0.6306332	0.01302595
1	947.7771	0.6306332	188.6	0.6306332	0.01304198
1	942.0289	0.6306332	188.8	0.6306332	0.01305804
1	940.1737	0.6306332	189	0.6306332	0.01307413
1	941.4647	0.6334114	189.2	0.6334114	0.01309026
1	943.3187	0.6334114	189.4	0.6334114	0.01310639
1	945.0555	0.6334114	189.6	0.6334114	0.01312255
1	947.3626	0.6334114	189.8	0.6334114	0.01313872
1	950.062	0.6361895	190	0.6361895	0.01315487
1	951.8019	0.6361895	190.2	0.6361895	0.01317106
1	954.1634	0.6361895	190.4	0.6361895	0.01318725
1	957.1048	0.6361895	190.6	0.6361895	0.01320346
1	959.0308	0.6361895	190.8	0.6361895	0.01321969
1	961.1615	0.6389676	191	0.6389676	0.01323596
1	963.9681	0.6389676	191.2	0.6389676	0.01325218
1	966.2773	0.6389676	191.4	0.6389676	0.01326844
1	967.8519	0.6389676	191.6	0.6389676	0.01328469
1	969.7712	0.6417457	191.8	0.6417457	0.01330097
1	972.5527	0.6417457	192	0.6417457	0.01331727
1	975.0839	0.6417457	192.2	0.6417457	0.01333355
1	976.7009	0.6417457	192.4	0.6417457	0.01334985
1	979.2543	0.6445239	192.6	0.6445239	0.01336613
1	981.1483	0.6445239	192.8	0.6445239	0.01338245
1	982.6028	0.6445239	193	0.6445239	0.01339877
1	982.9176	0.6445239	193.2	0.6445239	0.01341509
1	981.5374	0.647302	193.4	0.647302	0.01343139
1	977.0448	0.647302	193.6	0.647302	0.0134477
1	973.1031	0.647302	193.8	0.647302	0.01346402
1	971.5461	0.647302	194	0.647302	0.0134803
1	971.767	0.6500801	194.2	0.6500801	0.01349662
1	972.6807	0.6500801	194.4	0.6500801	0.01351293
1	974.323	0.6500801	194.6	0.6500801	0.01352924
1	975.868	0.6500801	194.8	0.6500801	0.01354555
1	977.7595	0.6528582	195	0.6528582	0.01356188
1	979.9854	0.6528582	195.2	0.6528582	0.0135782
1	982.1716	0.6528582	195.4	0.6528582	0.01359449
1	984.3042	0.6528582	195.6	0.6528582	0.01361084
1	986.7182	0.6528582	195.8	0.6528582	0.01362718
1	988.525	0.6556364	196	0.6556364	0.01364355
1	990.0202	0.6556364	196.2	0.6556364	0.01365994
1	992.2991	0.6556364	196.4	0.6556364	0.01367635
1	993.9699	0.6556364	196.6	0.6556364	0.01369274
1	996.0698	0.6584145	196.8	0.6584145	0.01370916
1	989.5868	0.6584145	197	0.6584145	0.01372565
1	957.4111	0.6584145	197.2	0.6584145	0.01374215
1	950.9714	0.6584145	197.4	0.6584145	0.01375865
1	951.9931	0.6611926	197.6	0.6611926	0.01377518
1	953.9345	0.6611926	197.8	0.6611926	0.0137917
1	955.7173	0.6611926	198	0.6611926	0.01380826
1	957.0872	0.6611926	198.2	0.6611926	0.01382482
1	959.0424	0.6639707	198.4	0.6639707	0.01384139
1	960.4708	0.6639707	198.6	0.6639707	0.01385793
1	962.5482	0.6639707	198.8	0.6639707	0.01387448
1	965.0953	0.6639707	199	0.6639707	0.01389099
1	966.8994	0.6667488	199.2	0.6667488	0.01390749
1	969.4142	0.6667488	199.4	0.6667488	0.013924
1	971.8688	0.6667488	199.6	0.6667488	0.01394053
1	973.8922	0.6667488	199.8	0.6667488	0.01395708
1	976.4141	0.6695269	200	0.6695269	0.01397364
1	978.6108	0.6695269	200.2	0.6695269	0.01399021
1	980.4734	0.6695269	200.4	0.6695269	0.01400677
1	982.4313	0.6695269	200.6	0.6695269	0.01402336
1	984.083	0.6695269	200.8	0.6695269	0.01403995
1	986.0417	0.672305	201	0.672305	0.01405653
1	987.88	0.672305	201.2	0.672305	0.01407309
1	989.6248	0.672305	201.4	0.672305	0.01408967
1	991.3984	0.672305	201.6	0.672305	0.01410624
1	993.3033	0.6750832	201.8	0.6750832	0.01412282
1	995.2621	0.6750832	202	0.6750832	0.0141394
1	991.0026	0.6750832	202.2	0.6750832	0.01415597
1	986.3976	0.6750832	202.4	0.6750832	0.01417254
1	982.8439	0.6778613	202.6	0.6778613	0.01418913
1	981.1013	0.6778613	202.8	0.6778613	0.0142057
1	885.2878	0.6778613	203	0.6778613	0.0142222
1	834.6171	0.6778613	203.2	0.6778613	0.01423867
1	831.5787	0.6778613	203.4	0.6778613	0.01425514
1	831.9557	0.6806394	203.6	0.6806394	0.0142716
1	839.2621	0.6806394	203.8	0.6806394	0.01428809
1	844.2875	0.6806394	204	0.6806394	0.01430458
1	848.3077	0.6834176	204.2	0.6834176	0.01432106
1	851.2759	0.6834176	204.4	0.6834176	0.01433758
1	854.9041	0.6834176	204.6	0.6834176	0.01435418
1	859.022	0.6834176	204.8	0.6834176	0.01437079
1	860.6762	0.6861957	205	0.6861957	0.01438739
1	861.7201	0.6861957	205.2	0.6861957	0.01440402
1	862.2502	0.6861957	205.4	0.6861957	0.01442065
1	863.4432	0.6861957	205.6	0.6861957	0.01443729
1	865.058	0.6861957	205.8	0.6861957	0.01445393
1	866.6517	0.6889738	206	0.6889738	0.01447056
1	867.6019	0.6889738	206.2	0.6889738	0.0144872
1	867.9817	0.6889738	206.4	0.6889738	0.01450386
1	869.2664	0.6889738	206.6	0.6889738	0.01452058
1	869.7021	0.6917519	206.8	0.6917519	0.01453732
1	870.4737	0.6917519	207	0.6917519	0.01455409
1	871.2542	0.6917519	207.2	0.6917519	0.01457088
1	870.9291	0.6917519	207.4	0.6917519	0.01458771
1	871.2237	0.69453	207.6	0.69453	0.01460454
1	871.1395	0.69453	207.8	0.69453	0.01462138
1	870.361	0.69453	208	0.69453	0.01463821
1	867.7342	0.69453	208.2	0.69453	0.01465507
1	857.5262	0.6973081	208.4	0.6973081	0.01467191
1	852.9104	0.6973081	208.6	0.6973081	0.01468872
1	850.1127	0.6973081	208.8	0.6973081	0.01470552
1	848.7405	0.6973081	209	0.6973081	0.0147223
1	847.4313	0.7000863	209.2	0.7000863	0.01473908
1	847.7298	0.7000863	209.4	0.7000863	0.01475588
1	847.6082	0.7000863	209.6	0.7000863	0.0147727
1	848.3935	0.7000863	209.8	0.7000863	0.01478952
1	849.5688	0.7028644	210	0.7028644	0.01480633
1	849.3058	0.7028644	210.2	0.7028644	0.01482321
1	849.7788	0.7028644	210.4	0.7028644	0.0148401
1	850.2011	0.7028644	210.6	0.7028644	0.01485702
1	850.046	0.7056425	210.8	0.7056425	0.01487396
1	850.9293	0.7056425	211	0.7056425	0.01489091
1	851.8641	0.7056425	211.2	0.7056425	0.01490788
1	852.7345	0.7056425	211.4	0.7056425	0.01492483
1	853.7935	0.7056425	211.6	0.7056425	0.0149418
1	854.5678	0.7084206	211.8	0.7084206	0.01495875
1	855.0531	0.7084206	212	0.7084206	0.01497569
1	855.0811	0.7084206	212.2	0.7084206	0.01499263
1	855.1229	0.7084206	212.4	0.7084206	0.01500954
1	855.4499	0.7111987	212.6	0.7111987	0.01502643
1	855.449	0.7111987	212.8	0.7111987	0.01504333
1	854.4252	0.7111987	213	0.7111987	0.01506021
1	837.7333	0.7111987	213.2	0.7111987	0.01507708
1	837.0394	0.7139769	213.4	0.7139769	0.01509395
1	835.5176	0.7139769	213.6	0.7139769	0.01511086
1	834.9227	0.7139769	213.8	0.7139769	0.01512777
1	835.8579	0.7139769	214	0.7139769	0.01514472
1	836.5241	0.716755	214.2	0.716755	0.01516168
1	837.1838	0.716755	214.4	0.716755	0.01517861
1	838.0502	0.716755	214.6	0.716755	0.01519561
1	839.0627	0.716755	214.8	0.716755	0.01521261
1	840.3005	0.7195331	215	0.7195331	0.01522958
1	841.2905	0.7195331	215.2	0.7195331	0.01524653
1	843.014	0.7195331	215.4	0.7195331	0.01526345
1	844.4995	0.7195331	215.6	0.7195331	0.01528039
1	846.3636	0.7223112	215.8	0.7223112	0.01529734
1	846.6896	0.7223112	216	0.7223112	0.01531431
1	847.2422	0.7223112	216.2	0.7223112	0.01533128
1	847.8786	0.7223112	216.4	0.7223112	0.01534826
1	847.9097	0.7223112	216.6	0.7223112	0.01536528
1	848.088	0.7250894	216.8	0.7250894	0.01538231
1	777.2466	0.7250894	217	0.7250894	0.01539932
1	763.6255	0.7250894	217.2	0.7250894	0.01541632
1	744.2515	0.7250894	217.4	0.7250894	0.01543334
1	736.2363	0.7278675	217.6	0.7278675	0.01545037
1	733.3177	0.7278675	217.8	0.7278675	0.01546739
1	734.329	0.7278675	218	0.7278675	0.01548444
1	736.9079	0.7278675	218.2	0.7278675	0.0155015
1	740.9417	0.7306456	218.4	0.7306456	0.01551857
1	744.8695	0.7306456	218.6	0.7306456	0.01553568
1	746.1387	0.7306456	218.8	0.7306456	0.0155528
1	746.4419	0.7306456	219	0.7306456	0.01556992
1	745.1689	0.7334237	219.2	0.7334237	0.01558701
1	744.6089	0.7334237	219.4	0.7334237	0.01560412
1	744.9041	0.7334237	219.6	0.7334237	0.01562121
1	745.8574	0.7334237	219.8	0.7334237	0.01563829
1	746.7241	0.7362018	220	0.7362018	0.01565539
1	747.366	0.7362018	220.2	0.7362018	0.01567252
1	747.8398	0.7362018	220.4	0.7362018	0.01568967
1	747.5562	0.7362018	220.6	0.7362018	0.01570681
1	746.7795	0.7389799	220.8	0.7389799	0.01572397
1	747.1107	0.7389799	221	0.7389799	0.01574111
1	747.7859	0.7389799	221.2	0.7389799	0.01575828
1	748.3911	0.7389799	221.4	0.7389799	0.01577549
1	748.5381	0.7389799	221.6	0.7389799	0.01579266
1	748.4317	0.741758	221.8	0.741758	0.01580982
1	746.9811	0.741758	222	0.741758	0.01582702
1	744.5253	0.741758	222.2	0.741758	0.01584424
1	743.7714	0.741758	222.4	0.741758	0.01586145
1	744.1715	0.7445362	222.6	0.7445362	0.01587863
1	744.9034	0.7445362	222.8	0.7445362	0.01589582
1	745.7819	0.7445362	223	0.7445362	0.01591299
1	746.3171	0.7445362	223.2	0.7445362	0.01593019
1	746.9341	0.7473143	223.4	0.7473143	0.01594736
1	746.3006	0.7473143	223.6	0.7473143	0.01596449
1	745.7778	0.7473143	223.8	0.7473143	0.01598165
1	746.1608	0.7473143	224	0.7473143	0.01599885
1	746.7639	0.7500924	224.2	0.7500924	0.01601611
1	746.8602	0.7500924	224.4	0.7500924	0.01603336
1	747.1829	0.7500924	224.6	0.7500924	0.01605064
1	747.316	0.7500924	224.8	0.7500924	0.01606791
1	747.6063	0.7528706	225	0.7528706	0.0160852
1	747.7745	0.7528706	225.2	0.7528706	0.01610254
1	748.4484	0.7528706	225.4	0.7528706	0.01611989
1	749.7524	0.7528706	225.6	0.7528706	0.01613724
1	750.6212	0.7556487	225.8	0.7556487	0.01615454
1	751.164	0.7556487	226	0.7556487	0.01617187
1	752.2964	0.7556487	226.2	0.7556487	0.0161892
1	752.5782	0.7556487	226.4	0.7556487	0.01620653
1	750.2673	0.7584268	226.6	0.7584268	0.01622387
1	748.7756	0.7584268	226.8	0.7584268	0.01624117
1	747.8681	0.7584268	227	0.7584268	0.01625848
1	747.2703	0.7584268	227.2	0.7584268	0.01627578
1	747.3694	0.7584268	227.4	0.7584268	0.0162931
1	746.1719	0.7612049	227.6	0.7612049	0.01631044
1	745.0412	0.7612049	227.8	0.7612049	0.01632781
1	745.0621	0.7612049	228	0.7612049	0.0163452
1	744.7614	0.7612049	228.2	0.7612049	0.01636264
1	745.221	0.763983	228.4	0.763983	0.01638011
1	745.1222	0.763983	228.6	0.763983	0.01639758
1	745.4526	0.763983	228.8	0.763983	0.01641508
1	738.1069	0.763983	229	0.763983	0.0164326
1	728.0752	0.7667611	229.2	0.7667611	0.01645012
1	726.8214	0.7667611	229.4	0.7667611	0.01646762
1	726.7081	0.7667611	229.6	0.7667611	0.01648513
1	726.5757	0.7667611	229.8	0.7667611	0.01650264
1	726.8142	0.7695393	230	0.7695393	0.01652012
1	727.3888	0.7695393	230.2	0.7695393	0.01653762
1	728.7697	0.7695393	230.4	0.7695393	0.01655512
1	729.079	0.7695393	230.6	0.7695393	0.01657264
1	729.6966	0.7723174	230.8	0.7723174	0.0165902
1	729.6692	0.7723174	231	0.7723174	0.01660772
1	728.8021	0.7723174	231.2	0.7723174	0.01662526
1	728.14	0.7723174	231.4	0.7723174	0.01664282
1	727.955	0.7750955	231.6	0.7750955	0.01666044
1	728.2214	0.7750955	231.8	0.7750955	0.01667809
1	727.2761	0.7750955	232	0.7750955	0.01669574
1	726.9864	0.7750955	232.2	0.7750955	0.01671335
1	726.849	0.7750955	232.4	0.7750955	0.01673091
1	726.559	0.7778736	232.6	0.7778736	0.01674846
1	726.9673	0.7778736	232.8	0.7778736	0.01676597
1	727.4353	0.7778736	233	0.7778736	0.01678343
1	727.5453	0.7778736	233.2	0.7778736	0.01680071
1	727.9443	0.7806517	233.4	0.7806517	0.01681765
1	728.0363	0.7806517	233.6	0.7806517	0.01683441
1	728.1454	0.7806517	233.8	0.7806517	0.01685105
1	728.395	0.7806517	234	0.7806517	0.01686779
1	728.9428	0.7834299	234.2	0.7834299	0.01688484
1	728.1443	0.7834299	234.4	0.7834299	0.01690231
1	726.5944	0.7834299	234.6	0.7834299	0.01692026
1	721.3243	0.7834299	234.8	0.7834299	0.01693868
1	718.1132	0.786208	235	0.786208	0.01695766
1	716.1445	0.786208	235.2	0.786208	0.01697702
1	714.3458	0.786208	235.4	0.786208	0.01699657
1	713.1686	0.786208	235.6	0.786208	0.01701601
1	712.6185	0.7889861	235.8	0.7889861	0.01703525
1	712.5964	0.7889861	236	0.7889861	0.01705421
1	712.5693	0.7889861	236.2	0.7889861	0.0170728
1	712.0683	0.7889861	236.4	0.7889861	0.01709114
1	712.9158	0.7917643	236.6	0.7917643	0.01710912
1	713.711	0.7917643	236.8	0.7917643	0.01712681
1	713.6744	0.7917643	237	0.7917643	0.0171448
1	713.6725	0.7917643	237.2	0.7917643	0.01716319
1	713.676	0.7945424	237.4	0.7945424	0.01718193
1	712.829	0.7945424	237.6	0.7945424	0.01720078
1	711.9887	0.7945424	237.8	0.7945424	0.01721944
1	710.2188	0.7945424	238	0.7945424	0.01723789
1	708.1798	0.7945424	238.2	0.7945424	0.0172563
1	706.4777	0.7973205	238.4	0.7973205	0.01727462
1	704.5672	0.7973205	238.6	0.7973205	0.01729277
1	704.7305	0.7973205	238.8	0.7973205	0.01731079
1	703.8591	0.7973205	239	0.7973205	0.01732857
1	703.1971	0.8000986	239.2	0.8000986	0.01734621
1	703.8217	0.8000986	239.4	0.8000986	0.01736391
1	704.1511	0.8000986	239.6	0.8000986	0.01738174
1	703.9821	0.8000986	239.8	0.8000986	0.0173996
1	702.9623	0.8028767	240	0.8028767	0.01741752
1	700.9632	0.8028767	240.2	0.8028767	0.01743516
1	700.4779	0.8028767	240.4	0.8028767	0.01745246
1	700.6554	0.8028767	240.6	0.8028767	0.01746953
1	700.9712	0.8056548	240.8	0.8056548	0.01748643
1	701.3144	0.8056548	241	0.8056548	0.01750331
1	701.3356	0.8056548	241.2	0.8056548	0.01752017
1	700.9413	0.8056548	241.4	0.8056548	0.01753712
1	699.8848	0.8084329	241.6	0.8084329	0.01755422
1	698.3113	0.8084329	241.8	0.8084329	0.01757153
1	695.6142	0.8084329	242	0.8084329	0.01758907
1	692.8317	0.8084329	242.2	0.8084329	0.01760676
1	690.5045	0.811211	242.4	0.811211	0.01762448
1	689.0501	0.811211	242.6	0.811211	0.01764211
1	687.6768	0.811211	242.8	0.811211	0.01765971
1	686.9457	0.811211	243	0.811211	0.01767725
1	686.5447	0.811211	243.2	0.811211	0.01769478
1	687.1745	0.8139892	243.4	0.8139892	0.01771223
1	688.1263	0.8139892	243.6	0.8139892	0.01772958
1	687.1805	0.8139892	243.8	0.8139892	0.01774695
1	685.9437	0.8139892	244	0.8139892	0.01776451
1	684.9547	0.8167673	244.2	0.8167673	0.01778232
1	683.3976	0.8167673	244.4	0.8167673	0.01780028
1	683.7785	0.8167673	244.6	0.8167673	0.01781835
1	683.9453	0.8167673	244.8	0.8167673	0.01783645
1	684.4142	0.8195454	245	0.8195454	0.01785459
1	684.7535	0.8195454	245.2	0.8195454	0.01787273
1	684.5993	0.8195454	245.4	0.8195454	0.01789095
1	683.5684	0.8195454	245.6	0.8195454	0.01790921
1	683.1161	0.8223236	245.8	0.8223236	0.01792752
1	682.6798	0.8223236	246	0.8223236	0.0179458
1	682.7969	0.8223236	246.2	0.8223236	0.01796407
1	681.4393	0.8223236	246.4	0.8223236	0.01798237
1	680.0515	0.8251017	246.6	0.8251017	0.0180007
1	678.174	0.8251017	246.8	0.8251017	0.01801899
1	676.4619	0.8251017	247	0.8251017	0.01803716
1	674.9646	0.8251017	247.2	0.8251017	0.01805523
1	669.3465	0.8278798	247.4	0.8278798	0.01807323
1	661.3195	0.8278798	247.6	0.8278798	0.01809119
1	638.8722	0.8278798	247.8	0.8278798	0.01810911
1	591.7017	0.8278798	248	0.8278798	0.01812703
1	588.0206	0.8278798	248.2	0.8278798	0.01814494
1	588.275	0.8306579	248.4	0.8306579	0.01816288
1	590.2969	0.8306579	248.6	0.8306579	0.01818082
1	590.9789	0.8306579	248.8	0.8306579	0.01819875
1	589.1774	0.8306579	249	0.8306579	0.01821666
1	586.8207	0.833436	249.2	0.833436	0.01823461
1	586.1118	0.833436	249.4	0.833436	0.01825258
1	585.3547	0.833436	249.6	0.833436	0.01827054
1	585.7966	0.833436	249.8	0.833436	0.0182885
1	585.6306	0.8362141	250	0.8362141	0.01830647
1	585.9495	0.8362141	250.2	0.8362141	0.01832445
1	586.8618	0.8362141	250.4	0.8362141	0.01834243
1	587.6113	0.8362141	250.6	0.8362141	0.01836044
1	588.6035	0.8389923	250.8	0.8389923	0.01837845
1	589.5828	0.8389923	251	0.8389923	0.01839646
1	588.9399	0.8389923	251.2	0.8389923	0.01841446
1	588.6718	0.8389923	251.4	0.8389923	0.01843246
1	587.836	0.8417704	251.6	0.8417704	0.01845048
1	575.5526	0.8417704	251.8	0.8417704	0.01846848
1	570.5301	0.8417704	252	0.8417704	0.01848649
1	566.7192	0.8417704	252.2	0.8417704	0.01850451
1	563.789	0.8445485	252.4	0.8445485	0.01852249
1	550.5647	0.8445485	252.6	0.8445485	0.01854049
1	547.8415	0.8445485	252.8	0.8445485	0.01855855
1	548.2783	0.8445485	253	0.8445485	0.01857662
1	549.0364	0.8473266	253.2	0.8473266	0.0185947
1	548.6911	0.8473266	253.4	0.8473266	0.01861279
1	548.6032	0.8473266	253.6	0.8473266	0.01863091
1	548.1616	0.8473266	253.8	0.8473266	0.01864907
1	548.3834	0.8473266	254	0.8473266	0.01866727
1	547.8876	0.8501047	254.2	0.8501047	0.0186855
1	546.7544	0.8501047	254.4	0.8501047	0.01870372
1	546.4595	0.8501047	254.6	0.8501047	0.01872193
1	545.073	0.8501047	254.8	0.8501047	0.01874014
1	544.8763	0.8528829	255	0.8528829	0.01875835
1	544.8789	0.8528829	255.2	0.8528829	0.01877653
1	544.4069	0.8528829	255.4	0.8528829	0.01879468
1	543.8583	0.8528829	255.6	0.8528829	0.01881277
1	543.3083	0.855661	255.8	0.855661	0.01883076
1	542.4009	0.855661	256	0.855661	0.01884874
1	542.0552	0.855661	256.2	0.855661	0.01886674
1	541.2252	0.855661	256.4	0.855661	0.01888468
1	540.5093	0.8584391	256.6	0.8584391	0.01890264
1	540.204	0.8584391	256.8	0.8584391	0.01892058
1	537.7536	0.8584391	257	0.8584391	0.0189385
1	535.1957	0.8584391	257.2	0.8584391	0.01895644
1	533.1161	0.8612173	257.4	0.8612173	0.01897442
1	531.0942	0.8612173	257.6	0.8612173	0.01899234
1	521.3574	0.8612173	257.8	0.8612173	0.01901015
1	483.1945	0.8612173	258	0.8612173	0.01902796
1	480.1363	0.8612173	258.2	0.8612173	0.01904573
1	480.9049	0.8639954	258.4	0.8639954	0.01906353
1	483.3989	0.8639954	258.6	0.8639954	0.01908129
1	481.9913	0.8639954	258.8	0.8639954	0.01909903
1	478.3041	0.8639954	259	0.8639954	0.01911672
1	473.0133	0.8667735	259.2	0.8667735	0.01913447
1	465.9753	0.8667735	259.4	0.8667735	0.01915226
1	452.877	0.8667735	259.6	0.8667735	0.01917013
1	447.3121	0.8667735	259.8	0.8667735	0.01918799
1	446.6182	0.8695516	260	0.8695516	0.01920585
1	446.5253	0.8695516	260.2	0.8695516	0.01922379
1	447.3291	0.8695516	260.4	0.8695516	0.01924181
1	447.9831	0.8695516	260.6	0.8695516	0.01925998
1	449.0987	0.8723297	260.8	0.8723297	0.01927825
1	450.4117	0.8723297	261	0.8723297	0.01929661
1	451.6661	0.8723297	261.2	0.8723297	0.01931502
1	452.8428	0.8723297	261.4	0.8723297	0.01933357
1	453.2442	0.8751078	261.6	0.8751078	0.01935213
1	453.9258	0.8751078	261.8	0.8751078	0.01937074
1	454.6804	0.8751078	262	0.8751078	0.01938932
1	454.5343	0.8751078	262.2	0.8751078	0.01940788
1	454.7716	0.8778859	262.4	0.8778859	0.01942635
1	455.4867	0.8778859	262.6	0.8778859	0.01944479
1	456.0023	0.8778859	262.8	0.8778859	0.01946316
1	455.8901	0.8778859	263	0.8778859	0.01948147
1	456.2645	0.8806641	263.2	0.8806641	0.01949975
1	456.1063	0.8806641	263.4	0.8806641	0.01951798
1	455.8268	0.8806641	263.6	0.8806641	0.01953622
1	454.6648	0.8806641	263.8	0.8806641	0.01955443
1	453.9295	0.8806641	264	0.8806641	0.01957265
1	453.6167	0.8834422	264.2	0.8834422	0.01959086
1	454.1672	0.8834422	264.4	0.8834422	0.01960912
1	453.3394	0.8834422	264.6	0.8834422	0.01962743
1	452.7605	0.8834422	264.8	0.8834422	0.01964575
1	452.1837	0.8862203	265	0.8862203	0.01966413
1	449.2882	0.8862203	265.2	0.8862203	0.01968255
1	446.2443	0.8862203	265.4	0.8862203	0.01970105
1	444.4913	0.8862203	265.6	0.8862203	0.01971956
1	442.5944	0.8889984	265.8	0.8889984	0.01973807
1	441.5007	0.8889984	266	0.8889984	0.01975655
1	441.1594	0.8889984	266.2	0.8889984	0.01977504
1	440.937	0.8889984	266.4	0.8889984	0.01979355
1	441.1225	0.8917766	266.6	0.8917766	0.01981206
1	441.8725	0.8917766	266.8	0.8917766	0.01983055
1	441.6615	0.8917766	267	0.8917766	0.01984904
1	441.3798	0.8917766	267.2	0.8917766	0.01986753
1	432.795	0.8945547	267.4	0.8945547	0.01988607
1	428.707	0.8945547	267.6	0.8945547	0.01990466
1	420.5469	0.8945547	267.8	0.8945547	0.01992326
1	410.0878	0.8945547	268	0.8945547	0.01994186
1	404.9626	0.8973328	268.2	0.8973328	0.01996047
1	403.5338	0.8973328	268.4	0.8973328	0.01997908
1	402.1243	0.8973328	268.6	0.8973328	0.01999767
1	400.0447	0.8973328	268.8	0.8973328	0.02001625
1	398.7215	0.8973328	269	0.8973328	0.02003478
1	398.6877	0.9001109	269.2	0.9001109	0.02005327
1	397.6911	0.9001109	269.4	0.9001109	0.02007171
1	396.8188	0.9001109	269.6	0.9001109	0.02009011
1	395.3828	0.9001109	269.8	0.9001109	0.02010851
1	393.6978	0.902889	270	0.902889	0.02012691
1	392.5794	0.902889	270.2	0.902889	0.02014533
1	392.6029	0.902889	270.4	0.902889	0.02016377
1	390.1437	0.902889	270.6	0.902889	0.0201822
1	388.989	0.9056671	270.8	0.9056671	0.02020066
1	384.5709	0.9056671	271	0.9056671	0.02021916
1	380.0277	0.9056671	271.2	0.9056671	0.02023769
1	379.5349	0.9056671	271.4	0.9056671	0.02025622
1	378.766	0.9084453	271.6	0.9084453	0.02027474
1	377.7682	0.9084453	271.8	0.9084453	0.02029324
1	378.0454	0.9084453	272	0.9084453	0.02031172
1	377.5496	0.9084453	272.2	0.9084453	0.0203302
1	378.0663	0.9112234	272.4	0.9112234	0.02034863
1	378.7694	0.9112234	272.6	0.9112234	0.02036709
1	379.4031	0.9112234	272.8	0.9112234	0.0203855
1	380.6637	0.9112234	273	0.9112234	0.02040388
1	381.1957	0.9140015	273.2	0.9140015	0.02042227
1	381.8336	0.9140015	273.4	0.9140015	0.02044069
1	382.3815	0.9140015	273.6	0.9140015	0.02045915
1	382.6667	0.9140015	273.8	0.9140015	0.02047769
1	383.4516	0.9167796	274	0.9167796	0.02049631
1	384.1524	0.9167796	274.2	0.9167796	0.02051498
1	384.4302	0.9167796	274.4	0.9167796	0.02053377
1	385.0961	0.9167796	274.6	0.9167796	0.02055262
1	384.1831	0.9167796	274.8	0.9167796	0.02057155
1	382.4089	0.9195578	275	0.9195578	0.0205905
1	380.787	0.9195578	275.2	0.9195578	0.02060946
1	378.2177	0.9195578	275.4	0.9195578	0.02062841
1	376.8082	0.9195578	275.6	0.9195578	0.0206473
1	375.3445	0.9223359	275.8	0.9223359	0.02066617
1	373.7759	0.9223359	276	0.9223359	0.02068496
1	373.6527	0.9223359	276.2	0.9223359	0.02070373
1	373.5331	0.9223359	276.4	0.9223359	0.02072242
1	372.8377	0.925114	276.6	0.925114	0.02074111
1	372.5107	0.925114	276.8	0.925114	0.02075976
1	372.5076	0.925114	277	0.925114	0.02077841
1	371.7379	0.925114	277.2	0.925114	0.0207971
1	370.8923	0.9278921	277.4	0.9278921	0.02081577
1	369.6258	0.9278921	277.6	0.9278921	0.02083446
1	366.8682	0.9278921	277.8	0.9278921	0.02085319
1	365.7319	0.9278921	278	0.9278921	0.02087195
1	365.3318	0.9306703	278.2	0.9306703	0.02089071
1	365.428	0.9306703	278.4	0.9306703	0.02090953
1	365.5909	0.9306703	278.6	0.9306703	0.02092832
1	364.5531	0.9306703	278.8	0.9306703	0.02094706
1	363.5777	0.9334484	279	0.9334484	0.02096581
1	363.2639	0.9334484	279.2	0.9334484	0.02098457
1	362.7618	0.9334484	279.4	0.9334484	0.02100331
1	362.6418	0.9334484	279.6	0.9334484	0.02102203
1	363.0396	0.9334484	279.8	0.9334484	0.02104071
1	363.1829	0.9362265	280	0.9362265	0.02105916
1	363.4597	0.9362265	280.2	0.9362265	0.02107758
1	364.0856	0.9362265	280.4	0.9362265	0.02109605
1	363.9173	0.9362265	280.6	0.9362265	0.0211147
1	364.0803	0.9390046	280.8	0.9390046	0.02113347
1	363.0087	0.9390046	281	0.9390046	0.02115236
1	360.6465	0.9390046	281.2	0.9390046	0.02117134
1	358.5654	0.9390046	281.4	0.9390046	0.02119043
1	357.9317	0.9417827	281.6	0.9417827	0.02120973
1	356.5153	0.9417827	281.8	0.9417827	0.02122906
1	354.8382	0.9417827	282	0.9417827	0.0212483
1	352.9367	0.9417827	282.2	0.9417827	0.02126734
1	351.5283	0.9445608	282.4	0.9445608	0.02128622
1	348.0386	0.9445608	282.6	0.9445608	0.02130495
1	346.5798	0.9445608	282.8	0.9445608	0.02132358
1	345.6521	0.9445608	283	0.9445608	0.02134213
1	344.8342	0.9473389	283.2	0.9473389	0.02136068
1	344.0185	0.9473389	283.4	0.9473389	0.02137934
1	344.2659	0.9473389	283.6	0.9473389	0.02139812
1	344.3681	0.9473389	283.8	0.9473389	0.02141702
1	345.2802	0.9501171	284	0.9501171	0.02143593
1	345.8746	0.9501171	284.2	0.9501171	0.02145483
1	346.3654	0.9501171	284.4	0.9501171	0.02147367
1	346.3726	0.9501171	284.6	0.9501171	0.02149237
1	345.9774	0.9501171	284.8	0.9501171	0.02151091
1	344.5895	0.9528952	285	0.9528952	0.02152926
1	342.2007	0.9528952	285.2	0.9528952	0.02154726
1	341.0948	0.9528952	285.4	0.9528952	0.02156499
1	340.5894	0.9528952	285.6	0.9528952	0.02158274
1	341.0031	0.9556733	285.8	0.9556733	0.02160062
1	341.4851	0.9556733	286	0.9556733	0.02161874
1	341.6459	0.9556733	286.2	0.9556733	0.02163729
1	341.0737	0.9556733	286.4	0.9556733	0.02165612
1	340.1164	0.9584514	286.6	0.9584514	0.02167511
1	339.0523	0.9584514	286.8	0.9584514	0.02169443
1	337.5692	0.9584514	287	0.9584514	0.02171402
1	335.2719	0.9584514	287.2	0.9584514	0.02173374
1	334.5481	0.9612296	287.4	0.9612296	0.02175346
1	334.5407	0.9612296	287.6	0.9612296	0.02177315
1	334.0273	0.9612296	287.8	0.9612296	0.02179281
1	334.281	0.9612296	288	0.9612296	0.02181254
1	334.744	0.9640077	288.2	0.9640077	0.02183224
1	334.905	0.9640077	288.4	0.9640077	0.02185179
1	335.6914	0.9640077	288.6	0.9640077	0.02187114
1	335.7251	0.9640077	288.8	0.9640077	0.02189007
1	336.0237	0.9667858	289	0.9667858	0.02190854
1	336.5957	0.9667858	289.2	0.9667858	0.02192657
1	336.2784	0.9667858	289.4	0.9667858	0.0219443
1	335.1989	0.9667858	289.6	0.9667858	0.021962
1	333.0553	0.9695639	289.8	0.9695639	0.0219801
1	331.38	0.9695639	290	0.9695639	0.02199861
1	330.2646	0.9695639	290.2	0.9695639	0.02201753
1	330.6831	0.9695639	290.4	0.9695639	0.0220369
1	330.2534	0.9695639	290.6	0.9695639	0.02205669
1	329.9541	0.972342	290.8	0.972342	0.02207673
1	328.9474	0.972342	291	0.972342	0.02209677
1	328.4944	0.972342	291.2	0.972342	0.02211646
1	328.0248	0.972342	291.4	0.972342	0.02213554
1	328.1253	0.9751202	291.6	0.9751202	0.02215405
1	328.9255	0.9751202	291.8	0.9751202	0.02217221
1	329.6992	0.9751202	292	0.9751202	0.02219024
1	329.8325	0.9751202	292.2	0.9751202	0.02220841
1	329.6215	0.9778983	292.4	0.9778983	0.02222689
1	330.0848	0.9778983	292.6	0.9778983	0.02224574
1	330.5392	0.9778983	292.8	0.9778983	0.02226508
1	330.7446	0.9778983	293	0.9778983	0.02228495
1	330.549	0.9806764	293.2	0.9806764	0.02230547
1	330.9689	0.9806764	293.4	0.9806764	0.02232643
1	331.4363	0.9806764	293.6	0.9806764	0.02234771
1	331.0295	0.9806764	293.8	0.9806764	0.0223691
1	330.3086	0.9834545	294	0.9834545	0.0223905
1	329.6066	0.9834545	294.2	0.9834545	0.02241188
1	329.9827	0.9834545	294.4	0.9834545	0.02243316
1	330.2763	0.9834545	294.6	0.9834545	0.0224543
1	330.1458	0.9862326	294.8	0.9862326	0.02247521
1	329.4041	0.9862326	295	0.9862326	0.02249591
1	329.4321	0.9862326	295.2	0.9862326	0.02251634
1	329.4407	0.9862326	295.4	0.9862326	0.02253657
1	329.5288	0.9862326	295.6	0.9862326	0.02255658
1	329.1815	0.9890108	295.8	0.9890108	0.02257638
1	329.3162	0.9890108	296	0.9890108	0.02259599
1	328.7965	0.9890108	296.2	0.9890108	0.02261549
1	329.0238	0.9890108	296.4	0.9890108	0.02263487
1	329.5302	0.9917889	296.6	0.9917889	0.02265415
1	329.8094	0.9917889	296.8	0.9917889	0.0226734
1	330.3303	0.9917889	297	0.9917889	0.02269258
1	330.7351	0.9917889	297.2	0.9917889	0.02271172
1	330.7621	0.994567	297.4	0.994567	0.02273087
1	331.493	0.994567	297.6	0.994567	0.02274993
1	331.8363	0.994567	297.8	0.994567	0.02276895
1	332.3418	0.994567	298	0.994567	0.02278793
1	332.8606	0.9973451	298.2	0.9973451	0.02280692
1	333.3363	0.9973451	298.4	0.9973451	0.02282588
1	333.7922	0.9973451	298.6	0.9973451	0.02284486
1	333.8178	0.9973451	298.8	0.9973451	0.02286382
1	334.0544	1.000123	299	1.000123	0.02288281
1	334.5622	1.000123	299.2	1.000123	0.02290186
1	334.5661	1.000123	299.4	1.000123	0.02292097
1	334.7499	1.000123	299.6	1.000123	0.02294011
1	335.1535	1.002901	299.8	1.002901	0.02295922
1	334.243	1.002901	300	1.002901	0.02297835
1	333.7391	1.002901	300.2	1.002901	0.02299752
1	333.4945	1.002901	300.4	1.002901	0.02301672
1	332.9255	1.002901	300.6	1.002901	0.02303589
1	333.31	1.005679	300.8	1.005679	0.02305506
1	333.8508	1.005679	301	1.005679	0.02307422
1	334.5187	1.005679	301.2	1.005679	0.0230934
1	335.3375	1.005679	301.4	1.005679	0.02311261
1	336.1558	1.008458	301.6	1.008458	0.02313185
1	337.1843	1.008458	301.8	1.008458	0.02315106
1	337.8159	1.008458	302	1.008458	0.02317024
1	338.0118	1.008458	302.2	1.008458	0.02318938
1	338.156	1.011236	302.4	1.011236	0.02320851
1	338.3199	1.011236	302.6	1.011236	0.02322758
1	337.7611	1.011236	302.8	1.011236	0.02324664
1	336.541	1.011236	303	1.011236	0.02326566
1	334.3052	1.014014	303.2	1.014014	0.02328461
1	332.2078	1.014014	303.4	1.014014	0.02330359
1	330.8085	1.014014	303.6	1.014014	0.02332257
1	330.3422	1.014014	303.8	1.014014	0.02334161
1	329.9191	1.016792	304	1.016792	0.0233606
1	328.7452	1.016792	304.2	1.016792	0.02337958
1	328.3464	1.016792	304.4	1.016792	0.02339856
1	327.9582	1.016792	304.6	1.016792	0.02341759
1	326.7447	1.01957	304.8	1.01957	0.02343668
1	326.0918	1.01957	305	1.01957	0.02345577
1	325.6552	1.01957	305.2	1.01957	0.02347488
1	325.9138	1.01957	305.4	1.01957	0.023494
1	326.4281	1.01957	305.6	1.01957	0.02351323
1	326.425	1.022348	305.8	1.022348	0.02353249
1	325.5426	1.022348	306	1.022348	0.02355175
1	323.5574	1.022348	306.2	1.022348	0.023571
1	321.9949	1.022348	306.4	1.022348	0.02359018
1	321.2692	1.025126	306.6	1.025126	0.02360936
1	321.3085	1.025126	306.8	1.025126	0.0236285
1	321.7413	1.025126	307	1.025126	0.02364763
1	321.9546	1.025126	307.2	1.025126	0.02366677
1	322.2683	1.027904	307.4	1.027904	0.02368595
1	322.5525	1.027904	307.6	1.027904	0.02370516
1	322.4591	1.027904	307.8	1.027904	0.02372436
1	322.4148	1.027904	308	1.027904	0.02374362
1	322.5808	1.030683	308.2	1.030683	0.02376294
1	322.5833	1.030683	308.4	1.030683	0.02378235
1	322.7965	1.030683	308.6	1.030683	0.02380182
1	323.0409	1.030683	308.8	1.030683	0.02382132
1	323.0544	1.033461	309	1.033461	0.02384078
1	323.0453	1.033461	309.2	1.033461	0.02386022
1	322.9987	1.033461	309.4	1.033461	0.02387961
1	323.5288	1.033461	309.6	1.033461	0.02389904
1	323.9061	1.036239	309.8	1.036239	0.02391847
1	324.4932	1.036239	310	1.036239	0.02393783
1	325.2385	1.036239	310.2	1.036239	0.02395716
1	325.4946	1.036239	310.4	1.036239	0.02397648
1	325.1275	1.039017	310.6	1.039017	0.0239959
1	324.932	1.039017	310.8	1.039017	0.02401542
1	324.8922	1.039017	311	1.039017	0.02403508
1	325.084	1.039017	311.2	1.039017	0.02405471
1	325.3099	1.039017	311.4	1.039017	0.02407436
1	325.9752	1.041795	311.6	1.041795	0.02409403
1	325.994	1.041795	311.8	1.041795	0.02411371
1	326.037	1.041795	312	1.041795	0.02413341
1	326.0371	1.041795	312.2	1.041795	0.0241531
1	325.3914	1.044573	312.4	1.044573	0.02417275
1	323.8048	1.044573	312.6	1.044573	0.02419234
1	323.3267	1.044573	312.8	1.044573	0.02421195
1	322.8814	1.044573	313	1.044573	0.02423153
1	322.3853	1.047351	313.2	1.047351	0.02425111
1	322.7043	1.047351	313.4	1.047351	0.02427072
1	323.1644	1.047351	313.6	1.047351	0.02429029
1	323.9099	1.047351	313.8	1.047351	0.02430975
1	324.4355	1.050129	314	1.050129	0.02432917
1	324.5757	1.050129	314.2	1.050129	0.02434858
1	325.0302	1.050129	314.4	1.050129	0.02436798
1	325.0041	1.050129	314.6	1.050129	0.02438739
1	325.5343	1.052907	314.8	1.052907	0.0244068
1	326.3568	1.052907	315	1.052907	0.02442622
1	327.0498	1.052907	315.2	1.052907	0.02444564
1	328.123	1.052907	315.4	1.052907	0.02446509
1	328.8296	1.055686	315.6	1.055686	0.02448456
1	329.0732	1.055686	315.8	1.055686	0.02450401
1	329.6208	1.055686	316	1.055686	0.02452347
1	330.2224	1.055686	316.2	1.055686	0.02454292
1	330.3553	1.055686	316.4	1.055686	0.02456239
1	330.6432	1.058464	316.6	1.058464	0.02458185
1	330.6124	1.058464	316.8	1.058464	0.02460131
1	331.279	1.058464	317	1.058464	0.02462079
1	331.0541	1.058464	317.2	1.058464	0.02464029
1	331.2781	1.061242	317.4	1.061242	0.02465986
1	331.6366	1.061242	317.6	1.061242	0.02467951
1	332.0213	1.061242	317.8	1.061242	0.02469923
1	332.1074	1.061242	318	1.061242	0.02471895
1	331.2992	1.06402	318.2	1.06402	0.02473869
1	329.1588	1.06402	318.4	1.06402	0.02475843
1	328.0863	1.06402	318.6	1.06402	0.02477819
1	327.7284	1.06402	318.8	1.06402	0.02479796
1	327.0959	1.066798	319	1.066798	0.02481769
1	327.3301	1.066798	319.2	1.066798	0.0248374
1	327.6116	1.066798	319.4	1.066798	0.02485711
1	327.8611	1.066798	319.6	1.066798	0.02487685
1	328.205	1.069576	319.8	1.069576	0.02489664
1	328.0677	1.069576	320	1.069576	0.02491646
1	327.6956	1.069576	320.2	1.069576	0.02493631
1	327.8027	1.069576	320.4	1.069576	0.02495616
1	328.0135	1.072354	320.6	1.072354	0.02497605
1	327.6736	1.072354	320.8	1.072354	0.02499593
1	327.5852	1.072354	321	1.072354	0.0250158
1	327.6084	1.072354	321.2	1.072354	0.02503562
1	327.6179	1.075132	321.4	1.075132	0.02505539
1	327.2198	1.075132	321.6	1.075132	0.02507518
1	326.3285	1.075132	321.8	1.075132	0.02509497
1	324.0035	1.075132	322	1.075132	0.02511478
1	320.7708	1.075132	322.2	1.075132	0.02513462
1	319.175	1.077911	322.4	1.077911	0.02515445
1	318.1781	1.077911	322.6	1.077911	0.02517428
1	318.0437	1.077911	322.8	1.077911	0.02519414
1	318.1807	1.077911	323	1.077911	0.02521403
1	318.5875	1.080689	323.2	1.080689	0.02523387
1	319.7531	1.080689	323.4	1.080689	0.02525371
1	320.2013	1.080689	323.6	1.080689	0.02527352
1	320.2195	1.080689	323.8	1.080689	0.02529331
1	321.0075	1.083467	324	1.083467	0.02531312
1	321.6093	1.083467	324.2	1.083467	0.02533294
1	322.8909	1.083467	324.4	1.083467	0.02535277
1	324.0704	1.083467	324.6	1.083467	0.02537269
1	324.5123	1.086245	324.8	1.086245	0.02539269
1	324.9859	1.086245	325	1.086245	0.02541274
1	325.0881	1.086245	325.2	1.086245	0.02543283
1	324.6456	1.086245	325.4	1.086245	0.02545295
1	324.1976	1.089023	325.6	1.089023	0.02547304
1	324.2109	1.089023	325.8	1.089023	0.02549313
1	324.5341	1.089023	326	1.089023	0.02551327
1	324.5222	1.089023	326.2	1.089023	0.02553341
1	324.212	1.091801	326.4	1.091801	0.0255535
1	323.6884	1.091801	326.6	1.091801	0.02557356
1	323.5043	1.091801	326.8	1.091801	0.0255936
1	323.3878	1.091801	327	1.091801	0.02561365
1	322.8271	1.091801	327.2	1.091801	0.02563371
1	322.3531	1.094579	327.4	1.094579	0.02565374
1	323.1036	1.094579	327.6	1.094579	0.02567373
1	324.0242	1.094579	327.8	1.094579	0.02569365
1	324.843	1.094579	328	1.094579	0.02571356
1	325.97	1.097357	328.2	1.097357	0.02573347
1	327.2781	1.097357	328.4	1.097357	0.02575342
1	328.0895	1.097357	328.6	1.097357	0.02577341
1	328.9292	1.097357	328.8	1.097357	0.02579342
1	329.6432	1.100136	329	1.100136	0.02581351
1	330.1905	1.100136	329.2	1.100136	0.02583362
1	330.4199	1.100136	329.4	1.100136	0.02585375
1	331.0821	1.100136	329.6	1.100136	0.02587389
1	331.6374	1.102914	329.8	1.102914	0.02589406
1	332.1396	1.102914	330	1.102914	0.02591421
1	333.2618	1.102914	330.2	1.102914	0.02593432
1	333.4298	1.102914	330.4	1.102914	0.02595445
1	332.6576	1.105692	330.6	1.105692	0.02597457
1	332.473	1.105692	330.8	1.105692	0.02599472
1	332.8202	1.105692	331	1.105692	0.0260149
1	332.7878	1.105692	331.2	1.105692	0.0260351
1	332.5883	1.10847	331.4	1.10847	0.02605531
1	332.7958	1.10847	331.6	1.10847	0.02607554
1	333.0259	1.10847	331.8	1.10847	0.02609578
1	332.998	1.10847	332	1.10847	0.02611601
1	333.6517	1.111248	332.2	1.111248	0.02613623
1	334.4818	1.111248	332.4	1.111248	0.02615643
1	335.2081	1.111248	332.6	1.111248	0.02617664
1	336.0487	1.111248	332.8	1.111248	0.02619687
1	336.273	1.111248	333	1.111248	0.02621711
1	336.7317	1.114026	333.2	1.114026	0.02623731
1	336.7624	1.114026	333.4	1.114026	0.02625746
1	337.0336	1.114026	333.6	1.114026	0.02627761
1	337.5665	1.114026	333.8	1.114026	0.02629776
1	337.9568	1.116804	334	1.116804	0.02631796
1	338.056	1.116804	334.2	1.116804	0.02633812
1	338.6568	1.116804	334.4	1.116804	0.0263582
1	339.8471	1.116804	334.6	1.116804	0.0263782
1	341.0319	1.119582	334.8	1.119582	0.02639801
1	342.1334	1.119582	335	1.119582	0.02641758
1	342.801	1.119582	335.2	1.119582	0.02643703
1	343.0326	1.119582	335.4	1.119582	0.02645647
1	343.317	1.12236	335.6	1.12236	0.02647608
1	343.5726	1.12236	335.8	1.12236	0.026496
1	343.7007	1.12236	336	1.12236	0.02651635
1	343.6842	1.12236	336.2	1.12236	0.02653717
1	343.8724	1.125139	336.4	1.125139	0.02655849
1	344.1757	1.125139	336.6	1.125139	0.0265804
1	345.0023	1.125139	336.8	1.125139	0.02660264
1	345.9238	1.125139	337	1.125139	0.02662504
1	346.8339	1.127917	337.2	1.127917	0.02664735
1	346.9693	1.127917	337.4	1.127917	0.02666942
1	346.4537	1.127917	337.6	1.127917	0.02669116
1	346.1902	1.127917	337.8	1.127917	0.02671253
1	345.9384	1.127917	338	1.127917	0.02673359
1	345.7134	1.130695	338.2	1.130695	0.02675433
1	345.1478	1.130695	338.4	1.130695	0.02677489
1	344.6631	1.130695	338.6	1.130695	0.02679525
1	343.9377	1.130695	338.8	1.130695	0.0268155
1	343.8451	1.133473	339	1.133473	0.02683571
1	343.8763	1.133473	339.2	1.133473	0.02685588
1	344.2375	1.133473	339.4	1.133473	0.02687602
1	344.731	1.133473	339.6	1.133473	0.02689622
1	345.3625	1.136251	339.8	1.136251	0.02691647
1	346.2146	1.136251	340	1.136251	0.02693676
1	347.2639	1.136251	340.2	1.136251	0.02695712
1	347.3736	1.136251	340.4	1.136251	0.02697749
1	347.0527	1.139029	340.6	1.139029	0.02699791
1	347.295	1.139029	340.8	1.139029	0.02701842
1	347.5959	1.139029	341	1.139029	0.02703898
1	348.2791	1.139029	341.2	1.139029	0.02705957
1	348.9257	1.141807	341.4	1.141807	0.02708016
1	349.6486	1.141807	341.6	1.141807	0.02710076
1	350.5868	1.141807	341.8	1.141807	0.02712136
1	350.8328	1.141807	342	1.141807	0.02714196
1	351.4308	1.144585	342.2	1.144585	0.02716257
1	352.2235	1.144585	342.4	1.144585	0.02718315
1	353.081	1.144585	342.6	1.144585	0.02720373
1	353.3492	1.144585	342.8	1.144585	0.02722431
1	353.5323	1.144585	343	1.144585	0.02724487
1	354.2522	1.147364	343.2	1.147364	0.02726545
1	353.9186	1.147364	343.4	1.147364	0.02728605
1	353.7767	1.147364	343.6	1.147364	0.02730669
1	354.2107	1.147364	343.8	1.147364	0.02732733
1	354.1886	1.150142	344	1.150142	0.027348
1	354.527	1.150142	344.2	1.150142	0.02736865
1	354.3708	1.150142	344.4	1.150142	0.02738933
1	354.6284	1.150142	344.6	1.150142	0.02741005
1	354.8702	1.15292	344.8	1.15292	0.02743082
1	355.3352	1.15292	345	1.15292	0.02745157
1	356.05	1.15292	345.2	1.15292	0.02747233
1	356.778	1.15292	345.4	1.15292	0.02749313
1	357.2313	1.155698	345.6	1.155698	0.02751392
1	358.4471	1.155698	345.8	1.155698	0.02753477
1	359.3446	1.155698	346	1.155698	0.02755559
1	359.856	1.155698	346.2	1.155698	0.02757643
1	360.8052	1.158476	346.4	1.158476	0.02759722
1	361.3956	1.158476	346.6	1.158476	0.02761806
1	360.7971	1.158476	346.8	1.158476	0.02763888
1	360.4641	1.158476	347	1.158476	0.0276597
1	359.7703	1.161254	347.2	1.161254	0.02768057
1	359.8751	1.161254	347.4	1.161254	0.02770145
1	360.6247	1.161254	347.6	1.161254	0.02772238
1	361.4112	1.161254	347.8	1.161254	0.02774332
1	362.2334	1.161254	348	1.161254	0.02776431
1	363.0257	1.164032	348.2	1.164032	0.02778531
1	363.543	1.164032	348.4	1.164032	0.02780635
1	364.4942	1.164032	348.6	1.164032	0.02782737
1	364.8121	1.164032	348.8	1.164032	0.02784838
1	365.0728	1.16681	349	1.16681	0.02786937
1	366.3245	1.16681	349.2	1.16681	0.02789034
1	366.78	1.16681	349.4	1.16681	0.02791129
1	367.5072	1.16681	349.6	1.16681	0.02793224
1	368.3472	1.169589	349.8	1.169589	0.02795315
1	368.6241	1.169589	350	1.169589	0.02797404
1	369.005	1.169589	350.2	1.169589	0.0279949
1	369.2048	1.169589	350.4	1.169589	0.02801578
1	369.3199	1.172367	350.6	1.172367	0.02803665
1	369.1532	1.172367	350.8	1.172367	0.02805754
1	369.1748	1.172367	351	1.172367	0.02807844
1	370.023	1.172367	351.2	1.172367	0.02809932
1	370.7692	1.175145	351.4	1.175145	0.0281202
1	371.7772	1.175145	351.6	1.175145	0.02814108
1	372.7902	1.175145	351.8	1.175145	0.02816207
1	373.0884	1.175145	352	1.175145	0.0281831
1	373.1242	1.177923	352.2	1.177923	0.0282042
1	373.125	1.177923	352.4	1.177923	0.02822552
1	373.5105	1.177923	352.6	1.177923	0.02824706
1	374.0559	1.177923	352.8	1.177923	0.02826885
1	374.2348	1.177923	353	1.177923	0.02829081
1	374.6915	1.180701	353.2	1.180701	0.02831292
1	374.9109	1.180701	353.4	1.180701	0.02833512
1	374.7732	1.180701	353.6	1.180701	0.02835729
1	375.0402	1.180701	353.8	1.180701	0.02837935
1	374.2278	1.183479	354	1.183479	0.02840121
1	373.6435	1.183479	354.2	1.183479	0.02842282
1	374.0379	1.183479	354.4	1.183479	0.02844414
1	374.1786	1.183479	354.6	1.183479	0.02846521
1	374.1479	1.186257	354.8	1.186257	0.02848607
1	374.5875	1.186257	355	1.186257	0.0285067
1	375.3762	1.186257	355.2	1.186257	0.02852722
1	375.8981	1.186257	355.4	1.186257	0.02854771
1	376.401	1.189035	355.6	1.189035	0.0285682
1	377.0706	1.189035	355.8	1.189035	0.02858866
1	378.0135	1.189035	356	1.189035	0.02860916
1	378.4568	1.189035	356.2	1.189035	0.02862969
1	379.3194	1.191813	356.4	1.191813	0.02865026
1	379.7841	1.191813	356.6	1.191813	0.02867093
1	379.9461	1.191813	356.8	1.191813	0.02869166
1	379.9845	1.191813	357	1.191813	0.02871247
1	380.338	1.194592	357.2	1.194592	0.02873325
1	380.675	1.194592	357.4	1.194592	0.0287541
1	381.3308	1.194592	357.6	1.194592	0.02877496
1	382.019	1.194592	357.8	1.194592	0.02879592
1	382.9492	1.19737	358	1.19737	0.02881694
1	383.1947	1.19737	358.2	1.19737	0.02883798
1	382.705	1.19737	358.4	1.19737	0.02885904
1	382.2619	1.19737	358.6	1.19737	0.02888013
1	382.4184	1.19737	358.8	1.19737	0.0289013
1	382.9327	1.200148	359	1.200148	0.0289225
1	383.3903	1.200148	359.2	1.200148	0.02894375
1	384.3938	1.200148	359.4	1.200148	0.02896496
1	385.4865	1.200148	359.6	1.200148	0.02898617
1	386.1369	1.202926	359.8	1.202926	0.02900737
1	386.9736	1.202926	360	1.202926	0.02902859
1	387.6241	1.202926	360.2	1.202926	0.02904978
1	387.6242	1.202926	360.4	1.202926	0.02907097
1	388.1064	1.205704	360.6	1.205704	0.02909216
1	388.5665	1.205704	360.8	1.205704	0.02911335
1	388.9176	1.205704	361	1.205704	0.02913456
1	389.282	1.205704	361.2	1.205704	0.02915579
1	389.2823	1.208482	361.4	1.208482	0.02917705
1	389.3838	1.208482	361.6	1.208482	0.02919828
1	389.7305	1.208482	361.8	1.208482	0.02921951
1	389.8256	1.208482	362	1.208482	0.02924072
1	390.2729	1.21126	362.2	1.21126	0.02926195
1	390.7034	1.21126	362.4	1.21126	0.02928315
1	390.3819	1.21126	362.6	1.21126	0.02930437
1	390.7217	1.21126	362.8	1.21126	0.02932555
1	391.2177	1.214038	363	1.214038	0.02934675
1	391.6682	1.214038	363.2	1.214038	0.02936798
1	392.033	1.214038	363.4	1.214038	0.02938925
1	392.2499	1.214038	363.6	1.214038	0.02941057
1	391.9596	1.214038	363.8	1.214038	0.02943188
1	391.386	1.216817	364	1.216817	0.0294532
1	391.2354	1.216817	364.2	1.216817	0.02947453
1	391.4476	1.216817	364.4	1.216817	0.02949592
1	391.2855	1.216817	364.6	1.216817	0.02951734
1	391.5257	1.219595	364.8	1.219595	0.02953879
1	391.6335	1.219595	365	1.219595	0.02956025
1	392.3349	1.219595	365.2	1.219595	0.0295817
1	393.0411	1.219595	365.4	1.219595	0.02960315
1	393.4669	1.222373	365.6	1.222373	0.02962463
1	393.9145	1.222373	365.8	1.222373	0.02964614
1	394.6593	1.222373	366	1.222373	0.02966766
1	394.5078	1.222373	366.2	1.222373	0.02968916
1	394.4873	1.225151	366.4	1.225151	0.02971064
1	393.2457	1.225151	366.6	1.225151	0.02973214
1	392.0601	1.225151	366.8	1.225151	0.02975366
1	391.2423	1.225151	367	1.225151	0.0297752
1	390.8529	1.227929	367.2	1.227929	0.02979673
1	391.3091	1.227929	367.4	1.227929	0.02981822
1	391.8927	1.227929	367.6	1.227929	0.02983969
1	392.0993	1.227929	367.8	1.227929	0.02986117
1	392.6274	1.230707	368	1.230707	0.0298827
1	393.0143	1.230707	368.2	1.230707	0.02990422
1	393.6154	1.230707	368.4	1.230707	0.02992575
1	394.2517	1.230707	368.6	1.230707	0.02994727
1	394.5586	1.233485	368.8	1.233485	0.02996882
1	395.0794	1.233485	369	1.233485	0.0299904
1	395.5206	1.233485	369.2	1.233485	0.03001202
1	396.0989	1.233485	369.4	1.233485	0.03003362
1	396.7237	1.233485	369.6	1.233485	0.03005518
1	396.4335	1.236263	369.8	1.236263	0.03007673
1	397.2859	1.236263	370	1.236263	0.03009829
1	397.4226	1.236263	370.2	1.236263	0.03011985
1	398.1824	1.236263	370.4	1.236263	0.03014141
1	399.0355	1.239042	370.6	1.239042	0.03016296
1	399.3952	1.239042	370.8	1.239042	0.03018448
1	398.6927	1.239042	371	1.239042	0.03020602
1	396.3295	1.239042	371.2	1.239042	0.03022756
1	394.333	1.24182	371.4	1.24182	0.03024906
1	393.2637	1.24182	371.6	1.24182	0.03027055
1	392.7046	1.24182	371.8	1.24182	0.03029202
1	392.6237	1.24182	372	1.24182	0.03031345
1	393.1712	1.244598	372.2	1.244598	0.03033491
1	394.3067	1.244598	372.4	1.244598	0.0303564
1	395.0955	1.244598	372.6	1.244598	0.03037794
1	395.9981	1.244598	372.8	1.244598	0.03039957
1	396.2305	1.247376	373	1.247376	0.03042128
1	397.2945	1.247376	373.2	1.247376	0.03044309
1	398.024	1.247376	373.4	1.247376	0.03046497
1	399.0916	1.247376	373.6	1.247376	0.03048691
1	399.5288	1.250154	373.8	1.250154	0.03050883
1	398.877	1.250154	374	1.250154	0.03053072
1	399.3499	1.250154	374.2	1.250154	0.03055255
1	399.8054	1.250154	374.4	1.250154	0.03057424
1	399.8251	1.250154	374.6	1.250154	0.03059581
1	399.223	1.252932	374.8	1.252932	0.03061726
1	399.329	1.252932	375	1.252932	0.03063862
1	399.8518	1.252932	375.2	1.252932	0.03065997
1	400.7712	1.252932	375.4	1.252932	0.03068127
1	401.4209	1.25571	375.6	1.25571	0.03070261
1	402.0407	1.25571	375.8	1.25571	0.03072396
1	402.9679	1.25571	376	1.25571	0.03074536
1	402.961	1.25571	376.2	1.25571	0.03076681
1	403.7925	1.258488	376.4	1.258488	0.0307883
1	403.9528	1.258488	376.6	1.258488	0.03080984
1	404.1418	1.258488	376.8	1.258488	0.03083142
1	404.2728	1.258488	377	1.258488	0.03085304
1	404.17	1.261266	377.2	1.261266	0.03087466
1	405.0857	1.261266	377.4	1.261266	0.0308963
1	405.7265	1.261266	377.6	1.261266	0.03091795
1	406.2297	1.261266	377.8	1.261266	0.03093966
1	407.3405	1.264045	378	1.264045	0.03096141
1	408.0236	1.264045	378.2	1.264045	0.03098319
1	407.998	1.264045	378.4	1.264045	0.031005
1	408.9662	1.264045	378.6	1.264045	0.03102683
1	409.5244	1.266823	378.8	1.266823	0.03104868
1	410.0503	1.266823	379	1.266823	0.03107054
1	410.0688	1.266823	379.2	1.266823	0.03109246
1	410.4703	1.266823	379.4	1.266823	0.03111435
1	410.7715	1.266823	379.6	1.266823	0.03113628
1	410.9835	1.269601	379.8	1.269601	0.03115818
1	410.7845	1.269601	380	1.269601	0.03118006
1	409.6778	1.269601	380.2	1.269601	0.03120198
1	403.1953	1.269601	380.4	1.269601	0.03122393
1	394.5878	1.272379	380.6	1.272379	0.03124586
1	388.7189	1.272379	380.8	1.272379	0.03126783
1	388.2381	1.272379	381	1.272379	0.03128978
1	388.0425	1.272379	381.2	1.272379	0.03131174
1	388.5867	1.275157	381.4	1.275157	0.0313337
1	388.9604	1.275157	381.6	1.275157	0.03135571
1	389.9626	1.275157	381.8	1.275157	0.03137772
1	390.7243	1.275157	382	1.275157	0.03139972
1	391.4848	1.277935	382.2	1.277935	0.03142173
1	391.482	1.277935	382.4	1.277935	0.03144372
1	391.9992	1.277935	382.6	1.277935	0.03146573
1	393.2579	1.277935	382.8	1.277935	0.03148778
1	393.2765	1.280713	383	1.280713	0.03150983
1	393.8381	1.280713	383.2	1.280713	0.03153185
1	394.3309	1.280713	383.4	1.280713	0.03155388
1	394.2982	1.280713	383.6	1.280713	0.03157592
1	395.0143	1.283491	383.8	1.283491	0.03159803
1	395.3885	1.283491	384	1.283491	0.03162016
1	395.9811	1.283491	384.2	1.283491	0.03164228
1	396.8181	1.283491	384.4	1.283491	0.03166434
1	396.9905	1.283491	384.6	1.283491	0.03168641
1	398.1421	1.28627	384.8	1.28627	0.03170852
1	398.3669	1.28627	385	1.28627	0.03173059
1	399.1681	1.28627	385.2	1.28627	0.03175265
1	399.7483	1.28627	385.4	1.28627	0.03177464
1	400.0187	1.289048	385.6	1.289048	0.0317966
1	400.4482	1.289048	385.8	1.289048	0.03181861
1	401.7181	1.289048	386	1.289048	0.03184064
1	402.8481	1.289048	386.2	1.289048	0.03186269
1	403.9521	1.291826	386.4	1.291826	0.03188473
1	405.0414	1.291826	386.6	1.291826	0.03190679
1	406.0716	1.291826	386.8	1.291826	0.03192887
1	406.9205	1.291826	387	1.291826	0.03195096
1	401.7223	1.294604	387.2	1.294604	0.03197308
1	400.3564	1.294604	387.4	1.294604	0.03199519
1	383.3408	1.294604	387.6	1.294604	0.0320173
1	380.5543	1.294604	387.8	1.294604	0.03203939
1	380.8925	1.297382	388	1.297382	0.03206147
1	379.224	1.297382	388.2	1.297382	0.03208359
1	374.0365	1.297382	388.4	1.297382	0.0321057
1	373.4042	1.297382	388.6	1.297382	0.03212783
1	374.1496	1.30016	388.8	1.30016	0.03214993
1	374.7613	1.30016	389	1.30016	0.032172
1	375.4479	1.30016	389.2	1.30016	0.03219407
1	376.0762	1.30016	389.4	1.30016	0.03221615
1	376.6794	1.302938	389.6	1.302938	0.03223822
1	376.8262	1.302938	389.8	1.302938	0.03226025
1	376.8415	1.302938	390	1.302938	0.03228233
1	375.8476	1.302938	390.2	1.302938	0.03230441
1	375.819	1.302938	390.4	1.302938	0.03232649
1	376.5886	1.305716	390.6	1.305716	0.03234856
1	376.9164	1.305716	390.8	1.305716	0.03237063
1	377.5006	1.305716	391	1.305716	0.03239271
1	377.4705	1.305716	391.2	1.305716	0.03241481
1	377.4121	1.308495	391.4	1.308495	0.03243691
1	378.4061	1.308495	391.6	1.308495	0.03245895
1	379.7676	1.308495	391.8	1.308495	0.03248101
1	380.5168	1.308495	392	1.308495	0.03250305
1	381.5345	1.311273	392.2	1.311273	0.0325251
1	383.0101	1.311273	392.4	1.311273	0.03254715
1	384.4083	1.311273	392.6	1.311273	0.03256918
1	385.4046	1.311273	392.8	1.311273	0.03259122
1	385.3957	1.314051	393	1.314051	0.03261326
1	378.4929	1.314051	393.2	1.314051	0.03263535
1	376.4544	1.314051	393.4	1.314051	0.03265742
1	374.8719	1.314051	393.6	1.314051	0.03267953
1	374.2971	1.316829	393.8	1.316829	0.03270166
1	374.3804	1.316829	394	1.316829	0.0327238
1	375.8272	1.316829	394.2	1.316829	0.03274598
1	376.6164	1.316829	394.4	1.316829	0.03276813
1	377.4667	1.319607	394.6	1.319607	0.03279035
1	378.4701	1.319607	394.8	1.319607	0.03281255
1	379.1908	1.319607	395	1.319607	0.03283474
1	379.4288	1.319607	395.2	1.319607	0.03285697
1	379.73	1.319607	395.4	1.319607	0.03287923
1	380.611	1.322385	395.6	1.322385	0.03290159
1	381.4823	1.322385	395.8	1.322385	0.03292396
1	382.171	1.322385	396	1.322385	0.03294634
1	383.5465	1.322385	396.2	1.322385	0.0329687
1	384.5667	1.325163	396.4	1.325163	0.03299106
1	385.2323	1.325163	396.6	1.325163	0.03301344
1	385.5909	1.325163	396.8	1.325163	0.0330358
1	386.4956	1.325163	397	1.325163	0.03305813
1	386.7056	1.327941	397.2	1.327941	0.03308036
1	387.0343	1.327941	397.4	1.327941	0.03310256
1	387.6102	1.327941	397.6	1.327941	0.03312479
1	387.927	1.327941	397.8	1.327941	0.03314701
1	388.2573	1.33072	398	1.33072	0.03316928
1	389.0005	1.33072	398.2	1.33072	0.03319156
1	390.1188	1.33072	398.4	1.33072	0.03321386
1	391.145	1.33072	398.6	1.33072	0.03323615
1	392.2297	1.333498	398.8	1.333498	0.03325847
1	393.5818	1.333498	399	1.333498	0.03328079
1	394.506	1.333498	399.2	1.333498	0.03330312
1	395.7832	1.333498	399.4	1.333498	0.03332546
1	396.6759	1.336276	399.6	1.336276	0.0333478
1	396.986	1.336276	399.8	1.336276	0.03337012
1	397.2506	1.336276	400	1.336276	0.03339244
1	397.0755	1.336276	400.2	1.336276	0.03341478
[truncated: 1,880 more rows]
