# Supplementary material for: Data of microstructure and mechanical properties of carbon foams derived from sucrose/polyacrylamide hydrogel
Source: Data Brief. 2016 Feb 15;7:117–22. doi: 10.1016/j.dib.2016.02.022 (PMC4764894; doi:10.1016/j.dib.2016.02.022)
Supplement: Supplementary file 4 — Supplementary material [file mmc4.csv]

num	force	lenth	time	position	smalllength
1	0.9794025	0.00277812	0.8	0.00277812	-0.000453853
1	1.780163	0.00277812	1	0.00277812	-0.000629652
1	2.131138	0.00277812	1.2	0.00277812	-0.000905149
1	2.69661	0.00555624	1.4	0.00555624	-0.000869329
1	3.264529	0.00555624	1.6	0.00555624	-0.000995954
1	3.860208	0.00555624	1.8	0.00555624	-0.0012764
1	4.555187	0.00555624	2	0.00555624	-0.001229843
1	5.260561	0.00833436	2.2	0.00833436	-0.001298703
1	6.041632	0.00833436	2.4	0.00833436	-0.001365335
1	6.784916	0.00833436	2.6	0.00833436	-0.001421167
1	7.544953	0.00833436	2.8	0.00833436	-0.001469839
1	8.36149	0.01111248	3	0.01111248	-0.001548243
1	9.228654	0.01111248	3.2	0.01111248	-0.001607492
1	10.02636	0.01111248	3.4	0.01111248	-0.00156977
1	10.85231	0.01111248	3.6	0.01111248	-0.001534199
1	11.72119	0.0138906	3.8	0.0138906	-0.001577837
1	12.56989	0.0138906	4	0.0138906	-0.001615916
1	13.43167	0.0138906	4.2	0.0138906	-0.001616193
1	14.29064	0.0138906	4.4	0.0138906	-0.001646354
1	15.18997	0.01666872	4.6	0.01666872	-0.001757678
1	15.98278	0.01666872	4.8	0.01666872	-0.001691195
1	16.96477	0.01666872	5	0.01666872	-0.001890536
1	17.85224	0.01666872	5.2	0.01666872	-0.002118057
1	18.73249	0.01944684	5.4	0.01944684	-0.002072798
1	19.77697	0.01944684	5.6	0.01944684	-0.002088623
1	20.75946	0.01944684	5.8	0.01944684	-0.002106588
1	21.64142	0.01944684	6	0.01944684	-0.002011505
1	22.63454	0.01944684	6.2	0.01944684	-0.00205623
1	23.60602	0.02222496	6.4	0.02222496	-0.002116398
1	24.67974	0.02222496	6.6	0.02222496	-0.002381719
1	25.56292	0.02222496	6.8	0.02222496	-0.002553586
1	26.63492	0.02222496	7	0.02222496	-0.002515837
1	27.62169	0.02500308	7.2	0.02500308	-0.002623654
1	28.61983	0.02500308	7.4	0.02500308	-0.002675886
1	29.67691	0.02500308	7.6	0.02500308	-0.002639773
1	30.50824	0.02500308	7.8	0.02500308	-0.002342217
1	31.40439	0.0277812	8	0.0277812	-0.002246591
1	32.41537	0.0277812	8.2	0.0277812	-0.002365378
1	33.21331	0.0277812	8.4	0.0277812	-0.002575589
1	34.28532	0.0277812	8.6	0.0277812	-0.002505932
1	35.15565	0.03055932	8.8	0.03055932	-0.002570812
1	35.93245	0.03055932	9	0.03055932	-0.002603562
1	36.88595	0.03055932	9.2	0.03055932	-0.00266002
1	37.71471	0.03055932	9.4	0.03055932	-0.002668384
1	38.63594	0.03333744	9.6	0.03333744	-0.002620437
1	39.51387	0.03333744	9.8	0.03333744	-0.002651496
1	40.3348	0.03333744	10	0.03333744	-0.0026307
1	41.2384	0.03333744	10.2	0.03333744	-0.002630377
1	41.96959	0.03611556	10.4	0.03611556	-0.002623977
1	42.74209	0.03611556	10.6	0.03611556	-0.0026433
1	43.54261	0.03611556	10.8	0.03611556	-0.002617392
1	44.18121	0.03611556	11	0.03611556	-0.002636448
1	44.94382	0.03889368	11.2	0.03889368	-0.002772409
1	45.66766	0.03889368	11.4	0.03889368	-0.002788103
1	46.39847	0.03889368	11.6	0.03889368	-0.002784187
1	47.12928	0.03889368	11.8	0.03889368	-0.002749267
1	47.87061	0.03889368	12	0.03889368	-0.00280166
1	48.51423	0.0416718	12.2	0.0416718	-0.00279603
1	49.36892	0.0416718	12.4	0.0416718	-0.002818022
1	50.00605	0.0416718	12.6	0.0416718	-0.002861521
1	50.79226	0.0416718	12.8	0.0416718	-0.002824309
1	51.60781	0.04444992	13	0.04444992	-0.002837771
1	52.27148	0.04444992	13.2	0.04444992	-0.00285974
1	53.08265	0.04444992	13.4	0.04444992	-0.002844375
1	53.7369	0.04444992	13.6	0.04444992	-0.002818339
1	54.4973	0.04722804	13.8	0.04722804	-0.002718766
1	55.29464	0.04722804	14	0.04722804	-0.002667371
1	55.97934	0.04722804	14.2	0.04722804	-0.002629313
1	56.71982	0.04722804	14.4	0.04722804	-0.002630077
1	57.35182	0.05000616	14.6	0.05000616	-0.002656381
1	58.13913	0.05000616	14.8	0.05000616	-0.002606428
1	58.8851	0.05000616	15	0.05000616	-0.002572606
1	59.60025	0.05000616	15.2	0.05000616	-0.002456556
1	60.351	0.05278428	15.4	0.05278428	-0.002535289
1	61.00208	0.05278428	15.6	0.05278428	-0.002503762
1	61.83891	0.05278428	15.8	0.05278428	-0.002502113
1	62.56715	0.05278428	16	0.05278428	-0.002467284
1	63.24196	0.05278428	16.2	0.05278428	-0.002468612
1	63.96629	0.0555624	16.4	0.0555624	-0.002464862
1	64.78343	0.0555624	16.6	0.0555624	-0.002439924
1	65.53883	0.0555624	16.8	0.0555624	-0.002430117
1	66.20421	0.0555624	17	0.0555624	-0.002403949
1	67.05975	0.05834052	17.2	0.05834052	-0.002252815
1	67.74446	0.05834052	17.4	0.05834052	-0.002348219
1	68.60037	0.05834052	17.6	0.05834052	-0.002321351
1	69.4465	0.05834052	17.8	0.05834052	-0.002283106
1	70.15604	0.06111864	18	0.06111864	-0.002260267
1	71.02797	0.06111864	18.2	0.06111864	-0.002261991
1	71.81271	0.06111864	18.4	0.06111864	-0.002205641
1	72.72573	0.06111864	18.6	0.06111864	-0.002190448
1	73.43478	0.06389676	18.8	0.06389676	-0.002106467
1	74.29742	0.06389676	19	0.06389676	-0.002054858
1	75.15002	0.06389676	19.2	0.06389676	-0.002098157
1	76.01719	0.06389676	19.4	0.06389676	-0.002009243
1	76.67022	0.06667488	19.6	0.06667488	-0.002084792
1	77.49373	0.06667488	19.8	0.06667488	-0.00203281
1	78.3176	0.06667488	20	0.06667488	-0.002022209
1	79.18539	0.06667488	20.2	0.06667488	-0.002030405
1	80.02356	0.069453	20.4	0.069453	-0.002031398
1	80.98635	0.069453	20.6	0.069453	-0.002018885
1	81.81035	0.069453	20.8	0.069453	-0.002013113
1	82.66908	0.069453	21	0.069453	-0.001988322
1	83.69131	0.07223112	21.2	0.07223112	-0.001953524
1	84.63808	0.07223112	21.4	0.07223112	-0.001852519
1	85.27644	0.07223112	21.6	0.07223112	-0.001814637
1	86.39626	0.07223112	21.8	0.07223112	-0.001733337
1	87.19176	0.07223112	22	0.07223112	-0.001640439
1	88.03141	0.07500924	22.2	0.07500924	-0.001630194
1	89.05547	0.07500924	22.4	0.07500924	-0.001585486
1	89.81355	0.07500924	22.6	0.07500924	-0.001661754
1	90.84142	0.07500924	22.8	0.07500924	-0.00159421
1	91.68375	0.07778736	23	0.07778736	-0.00157223
1	92.52817	0.07778736	23.2	0.07778736	-0.001558706
1	93.48986	0.07778736	23.4	0.07778736	-0.001586542
1	94.25724	0.07778736	23.6	0.07778736	-0.001577161
1	95.12502	0.08056548	23.8	0.08056548	-0.001550276
1	96.06053	0.08056548	24	0.08056548	-0.00152017
1	96.76628	0.08056548	24.2	0.08056548	-0.001420791
1	97.76429	0.08056548	24.4	0.08056548	-0.001358064
1	98.58181	0.0833436	24.6	0.0833436	-0.00127331
1	99.48151	0.0833436	24.8	0.0833436	-0.001270394
1	100.7099	0.0833436	25	0.0833436	-0.00120753
1	101.709	0.0833436	25.2	0.0833436	-0.001295435
1	102.9458	0.08612172	25.4	0.08612172	-0.001272992
1	104.0592	0.08612172	25.6	0.08612172	-0.001215447
1	105.1132	0.08612172	25.8	0.08612172	-0.001014752
1	106.3978	0.08612172	26	0.08612172	-0.001030153
1	107.5411	0.08889984	26.2	0.08889984	-0.000878531
1	108.7744	0.08889984	26.4	0.08889984	-0.000883612
1	110.0506	0.08889984	26.6	0.08889984	-0.000884465
1	111.2257	0.08889984	26.8	0.08889984	-0.001104201
1	112.5617	0.09167796	27	0.09167796	-0.001101417
1	113.8272	0.09167796	27.2	0.09167796	-0.001118781
1	114.9342	0.09167796	27.4	0.09167796	-0.001064598
1	116.3487	0.09167796	27.6	0.09167796	-0.000984738
1	117.7361	0.09167796	27.8	0.09167796	-0.000859456
1	118.9264	0.09445608	28	0.09445608	-0.000797092
1	120.1752	0.09445608	28.2	0.09445608	-0.000746298
1	121.4787	0.09445608	28.4	0.09445608	-0.000740292
1	122.8513	0.09445608	28.6	0.09445608	-0.000843751
1	124.1932	0.0972342	28.8	0.0972342	-0.000822801
1	125.4498	0.0972342	29	0.0972342	-0.000783582
1	126.8474	0.0972342	29.2	0.0972342	-0.000797519
1	128.1579	0.0972342	29.4	0.0972342	-0.000813597
1	129.6471	0.1000123	29.6	0.1000123	-0.000808681
1	130.9751	0.1000123	29.8	0.1000123	-0.000795993
1	132.1715	0.1000123	30	0.1000123	-0.000788275
1	133.5961	0.1000123	30.2	0.1000123	-0.000747245
1	134.957	0.1027904	30.4	0.1027904	-0.000755681
1	136.2621	0.1027904	30.6	0.1027904	-0.00078515
1	137.6826	0.1027904	30.8	0.1027904	-0.000752626
1	139.1062	0.1027904	31	0.1027904	-0.00071709
1	140.3373	0.1055686	31.2	0.1055686	-0.000715228
1	141.7172	0.1055686	31.4	0.1055686	-0.00064191
1	143.1612	0.1055686	31.6	0.1055686	-0.000716475
1	144.5679	0.1055686	31.8	0.1055686	-0.000724956
1	145.7687	0.1083467	32	0.1083467	-0.000695567
1	147.1423	0.1083467	32.2	0.1083467	-0.000662906
1	148.5713	0.1083467	32.4	0.1083467	-0.000673863
1	149.8124	0.1083467	32.6	0.1083467	-0.000688177
1	151.2482	0.1083467	32.8	0.1083467	-0.000710364
1	152.5929	0.1111248	33	0.1111248	-0.000695349
1	153.9243	0.1111248	33.2	0.1111248	-0.00067534
1	155.4094	0.1111248	33.4	0.1111248	-0.000624456
1	156.7567	0.1111248	33.6	0.1111248	-0.000539873
1	158.043	0.1139029	33.8	0.1139029	-0.00055739
1	159.5047	0.1139029	34	0.1139029	-0.000600712
1	160.736	0.1139029	34.2	0.1139029	-0.000566538
1	162.1149	0.1139029	34.4	0.1139029	-0.000535573
1	163.4515	0.116681	34.6	0.116681	-0.000527871
1	164.8171	0.116681	34.8	0.116681	-0.000515713
1	166.1491	0.116681	35	0.116681	-0.000541163
1	167.3933	0.116681	35.2	0.116681	-0.000537475
1	168.7809	0.1194592	35.4	0.1194592	-0.000487507
1	170.0023	0.1194592	35.6	0.1194592	-0.000472021
1	171.2026	0.1194592	35.8	0.1194592	-0.000470836
1	172.4791	0.1194592	36	0.1194592	-0.000342293
1	173.7449	0.1222373	36.2	0.1222373	-0.000458354
1	174.9483	0.1222373	36.4	0.1222373	-0.000457193
1	176.1733	0.1222373	36.6	0.1222373	-0.000415118
1	177.223	0.1222373	36.8	0.1222373	-0.000253431
1	178.668	0.1250154	37	0.1250154	-0.000410711
1	179.7042	0.1250154	37.2	0.1250154	-0.000405801
1	180.7565	0.1250154	37.4	0.1250154	-0.000424348
1	182.011	0.1250154	37.6	0.1250154	-0.000450078
1	182.9992	0.1250154	37.8	0.1250154	-0.00043883
1	184.0669	0.1277935	38	0.1277935	-0.000427902
1	185.0932	0.1277935	38.2	0.1277935	-0.000461196
1	185.9953	0.1277935	38.4	0.1277935	-0.000490386
1	186.9591	0.1277935	38.6	0.1277935	-0.000474958
1	187.7565	0.1305716	38.8	0.1305716	-0.000479926
1	188.6422	0.1305716	39	0.1305716	-0.00045462
1	189.5059	0.1305716	39.2	0.1305716	-0.000329954
1	190.3002	0.1305716	39.4	0.1305716	-0.000267206
1	191.0277	0.1333498	39.6	0.1333498	-0.000215564
1	191.8117	0.1333498	39.8	0.1333498	-0.000245458
1	192.5296	0.1333498	40	0.1333498	-0.000296408
1	193.4746	0.1333498	40.2	0.1333498	-0.000283979
1	194.039	0.1361279	40.4	0.1361279	-0.000384558
1	194.9595	0.1361279	40.6	0.1361279	-0.000290465
1	195.4829	0.1361279	40.8	0.1361279	-0.000328556
1	196.2159	0.1361279	41	0.1361279	-0.000338403
1	197.1995	0.138906	41.2	0.138906	-0.000351391
1	197.8304	0.138906	41.4	0.138906	-0.000340987
1	198.3899	0.138906	41.6	0.138906	-0.000339193
1	199.4861	0.138906	41.8	0.138906	-0.000315821
1	200.1067	0.1416841	42	0.1416841	-0.000246386
1	200.6807	0.1416841	42.2	0.1416841	-0.000156765
1	201.6371	0.1416841	42.4	0.1416841	-0.000229851
1	202.399	0.1416841	42.6	0.1416841	-0.000200062
1	203.2037	0.1444622	42.8	0.1444622	1.19494E-05
1	203.8652	0.1444622	43	0.1444622	-0.000111873
1	204.7085	0.1444622	43.2	0.1444622	-0.000111136
1	205.3972	0.1444622	43.4	0.1444622	-0.000285614
1	206.1645	0.1444622	43.6	0.1444622	-0.000150417
1	206.9569	0.1472404	43.8	0.1472404	-0.000261096
1	207.6375	0.1472404	44	0.1472404	-0.000239838
1	208.15	0.1472404	44.2	0.1472404	-0.000127382
1	209.0278	0.1472404	44.4	0.1472404	-0.000161441
1	209.7442	0.1500185	44.6	0.1500185	-8.78966E-05
1	210.4807	0.1500185	44.8	0.1500185	-2.77122E-05
1	211.1255	0.1500185	45	0.1500185	0.000129614
1	211.7206	0.1500185	45.2	0.1500185	9.73112E-06
1	212.7137	0.1527966	45.4	0.1527966	-4.58344E-05
1	213.265	0.1527966	45.6	0.1527966	-3.03412E-05
1	213.9817	0.1527966	45.8	0.1527966	-4.13249E-05
1	214.6697	0.1527966	46	0.1527966	-1.52758E-07
1	215.2886	0.1555747	46.2	0.1555747	2.89694E-05
1	216.0274	0.1555747	46.4	0.1555747	3.24599E-05
1	216.7594	0.1555747	46.6	0.1555747	0.000122712
1	217.3972	0.1555747	46.8	0.1555747	4.20837E-05
1	218.149	0.1583529	47	0.1583529	4.418E-05
1	218.7641	0.1583529	47.2	0.1583529	4.42941E-05
1	219.4748	0.1583529	47.4	0.1583529	-2.92996E-05
1	220.0769	0.1583529	47.6	0.1583529	5.52527E-05
1	220.7462	0.161131	47.8	0.161131	2.8989E-05
1	221.4874	0.161131	48	0.161131	-3.06687E-06
1	222.1135	0.161131	48.2	0.161131	-1.10522E-05
1	222.7274	0.161131	48.4	0.161131	8.79125E-06
1	223.4986	0.161131	48.6	0.161131	0.000286351
1	224.0196	0.1639091	48.8	0.1639091	0.000228865
1	224.627	0.1639091	49	0.1639091	0.000237587
1	225.3253	0.1639091	49.2	0.1639091	0.000223529
1	225.822	0.1639091	49.4	0.1639091	0.000139595
1	226.5379	0.1666872	49.6	0.1666872	8.35375E-05
1	227.1374	0.1666872	49.8	0.1666872	0.000171941
1	227.6687	0.1666872	50	0.1666872	0.000207336
1	228.3895	0.1666872	50.2	0.1666872	0.000157171
1	228.8706	0.1694653	50.4	0.1694653	0.000235358
1	229.4862	0.1694653	50.6	0.1694653	0.000292615
1	230.1237	0.1694653	50.8	0.1694653	0.000209288
1	230.6747	0.1694653	51	0.1694653	0.000206088
1	231.3166	0.1722434	51.2	0.1722434	0.000203808
1	231.9581	0.1722434	51.4	0.1722434	9.39097E-05
1	232.5663	0.1722434	51.6	0.1722434	7.21192E-05
1	233.2951	0.1722434	51.8	0.1722434	5.69911E-05
1	233.7991	0.1750216	52	0.1750216	0.000141908
1	234.8031	0.1750216	52.2	0.1750216	8.52816E-05
1	235.3266	0.1750216	52.4	0.1750216	5.81278E-05
1	235.908	0.1750216	52.6	0.1750216	6.41429E-05
1	236.8077	0.1777997	52.8	0.1777997	0.000103729
1	237.5904	0.1777997	53	0.1777997	8.34635E-05
1	238.2699	0.1777997	53.2	0.1777997	-0.000150495
1	239.0923	0.1777997	53.4	0.1777997	4.00975E-05
1	239.9829	0.1777997	53.6	0.1777997	0.00017431
1	240.6242	0.1805778	53.8	0.1805778	5.95836E-05
1	241.5313	0.1805778	54	0.1805778	5.14286E-05
1	242.3385	0.1805778	54.2	0.1805778	2.22337E-05
1	243.2384	0.1805778	54.4	0.1805778	-2.89284E-05
1	243.9264	0.1833559	54.6	0.1833559	-4.18887E-05
1	244.9202	0.1833559	54.8	0.1833559	-0.0001327
1	245.9188	0.1833559	55	0.1833559	-0.000159363
1	246.7571	0.1833559	55.2	0.1833559	-0.000113217
1	247.6775	0.186134	55.4	0.186134	-0.000111512
1	248.5816	0.186134	55.6	0.186134	-9.58041E-05
1	249.6114	0.186134	55.8	0.186134	-0.000090129
1	250.4982	0.186134	56	0.186134	-0.000128683
1	251.3418	0.1889122	56.2	0.1889122	-0.000119267
1	252.5484	0.1889122	56.4	0.1889122	-8.31162E-05
1	253.237	0.1889122	56.6	0.1889122	4.44391E-05
1	254.1493	0.1889122	56.8	0.1889122	-7.62574E-05
1	255.3539	0.1916903	57	0.1916903	-7.43905E-05
1	256.2514	0.1916903	57.2	0.1916903	-8.35579E-05
1	257.3383	0.1916903	57.4	0.1916903	-7.61921E-05
1	258.3841	0.1916903	57.6	0.1916903	-3.32389E-05
1	259.3332	0.1944684	57.8	0.1944684	-1.48294E-05
1	260.5562	0.1944684	58	0.1944684	-1.4675E-05
1	261.4769	0.1944684	58.2	0.1944684	7.25917E-06
1	262.4823	0.1944684	58.4	0.1944684	2.82674E-05
1	263.6136	0.1972465	58.6	0.1972465	1.49839E-06
1	264.6265	0.1972465	58.8	0.1972465	-4.27817E-07
1	265.6964	0.1972465	59	0.1972465	-9.95875E-05
1	266.8313	0.1972465	59.2	0.1972465	-0.000128962
1	267.7191	0.1972465	59.4	0.1972465	-4.10773E-05
1	269.0727	0.2000246	59.6	0.2000246	-3.46511E-05
1	270.1136	0.2000246	59.8	0.2000246	-4.22666E-05
1	271.1732	0.2000246	60	0.2000246	6.56238E-05
1	272.4137	0.2000246	60.2	0.2000246	9.99895E-05
1	273.4015	0.2028028	60.4	0.2028028	2.76182E-06
1	274.6641	0.2028028	60.6	0.2028028	4.60483E-05
1	275.7161	0.2028028	60.8	0.2028028	9.83842E-05
1	276.8015	0.2028028	61	0.2028028	0.000136175
1	278.0386	0.2055809	61.2	0.2055809	0.000103535
1	279.1501	0.2055809	61.4	0.2055809	-2.91012E-05
1	280.2556	0.2055809	61.6	0.2055809	8.90399E-05
1	281.502	0.2055809	61.8	0.2055809	-6.66925E-06
1	282.5405	0.208359	62	0.208359	-0.000010951
1	283.8561	0.208359	62.2	0.208359	4.86189E-05
1	284.9703	0.208359	62.4	0.208359	-1.00516E-06
1	285.972	0.208359	62.6	0.208359	-4.90142E-05
1	287.3719	0.2111371	62.8	0.2111371	-4.53552E-05
1	288.4407	0.2111371	63	0.2111371	-2.86056E-05
1	289.6361	0.2111371	63.2	0.2111371	0.000184409
1	290.8722	0.2111371	63.4	0.2111371	0.000115806
1	292.0369	0.2111371	63.6	0.2111371	0.000200034
1	293.2552	0.2139152	63.8	0.2139152	0.000195021
1	294.4809	0.2139152	64	0.2139152	0.000107091
1	295.6805	0.2139152	64.2	0.2139152	0.000155181
1	296.9148	0.2139152	64.4	0.2139152	0.000194194
1	298.1227	0.2166934	64.6	0.2166934	0.000203555
1	299.4914	0.2166934	64.8	0.2166934	0.00020523
1	300.4264	0.2166934	65	0.2166934	0.00020204
1	301.8548	0.2166934	65.2	0.2166934	0.000195372
1	303.1949	0.2194715	65.4	0.2194715	0.000159611
1	304.3303	0.2194715	65.6	0.2194715	6.77232E-05
1	305.9431	0.2194715	65.8	0.2194715	5.28277E-05
1	307.124	0.2194715	66	0.2194715	5.66072E-05
1	308.5231	0.2222496	66.2	0.2222496	0.000128153
1	309.8947	0.2222496	66.4	0.2222496	0.000115471
1	311.176	0.2222496	66.6	0.2222496	0.000117584
1	312.8267	0.2222496	66.8	0.2222496	0.000112974
1	314.0101	0.2250277	67	0.2250277	0.000105736
1	315.6126	0.2250277	67.2	0.2250277	-0.000167877
1	316.9662	0.2250277	67.4	0.2250277	-4.41388E-05
1	318.4016	0.2250277	67.6	0.2250277	-0.000104085
1	319.8347	0.2278059	67.8	0.2278059	-9.44092E-05
1	321.3259	0.2278059	68	0.2278059	1.48885E-06
1	322.8328	0.2278059	68.2	0.2278059	-3.08023E-05
1	324.3048	0.2278059	68.4	0.2278059	6.19178E-05
1	325.8166	0.230584	68.6	0.230584	9.61155E-05
1	327.3802	0.230584	68.8	0.230584	2.00606E-05
1	328.8596	0.230584	69	0.230584	1.42704E-05
1	330.4814	0.230584	69.2	0.230584	4.74969E-05
1	331.8885	0.230584	69.4	0.230584	8.05625E-05
1	333.5627	0.2333621	69.6	0.2333621	7.19779E-05
1	334.9905	0.2333621	69.8	0.2333621	0.000206671
1	336.6414	0.2333621	70	0.2333621	0.000201681
1	338.2774	0.2333621	70.2	0.2333621	0.000130296
1	339.7306	0.2361402	70.4	0.2361402	0.000263483
1	341.4421	0.2361402	70.6	0.2361402	0.000242935
1	342.8862	0.2361402	70.8	0.2361402	0.000262453
1	344.2366	0.2361402	71	0.2361402	0.000364949
1	346.1907	0.2389183	71.2	0.2389183	0.000305249
1	347.6133	0.2389183	71.4	0.2389183	0.000306032
1	349.2495	0.2389183	71.6	0.2389183	0.000308615
1	351.0421	0.2389183	71.8	0.2389183	0.000346602
1	352.4942	0.2416964	72	0.2416964	0.000346381
1	354.433	0.2416964	72.2	0.2416964	0.000315043
1	356.0432	0.2416964	72.4	0.2416964	0.000305107
1	357.6245	0.2416964	72.6	0.2416964	0.000283763
1	359.368	0.2444746	72.8	0.2444746	0.000156911
1	360.8551	0.2444746	73	0.2444746	0.000226487
1	362.6946	0.2444746	73.2	0.2444746	0.000130555
1	364.3488	0.2444746	73.4	0.2444746	0.000177022
1	365.8793	0.2472527	73.6	0.2472527	0.000138107
1	367.8916	0.2472527	73.8	0.2472527	0.000133647
1	369.4918	0.2472527	74	0.2472527	0.000105791
1	371.2323	0.2472527	74.2	0.2472527	7.90913E-05
1	372.9675	0.2472527	74.4	0.2472527	8.03084E-05
1	374.7076	0.2500308	74.6	0.2500308	8.41228E-05
1	376.4078	0.2500308	74.8	0.2500308	4.10245E-05
1	378.1698	0.2500308	75	0.2500308	2.57109E-05
1	379.8707	0.2500308	75.2	0.2500308	-9.17218E-06
1	381.7525	0.2528089	75.4	0.2528089	-0.0001048
1	383.2915	0.2528089	75.6	0.2528089	-1.5753E-05
1	385.1089	0.2528089	75.8	0.2528089	1.9426E-05
1	386.903	0.2528089	76	0.2528089	0.000147757
1	388.7397	0.255587	76.2	0.255587	0.000218525
1	390.2775	0.255587	76.4	0.255587	0.000207862
1	392.2399	0.255587	76.6	0.255587	9.39804E-05
1	394.0706	0.255587	76.8	0.255587	0.000107732
1	395.4648	0.2583652	77	0.2583652	3.83687E-06
1	397.2695	0.2583652	77.2	0.2583652	-1.35943E-05
1	398.9453	0.2583652	77.4	0.2583652	1.27984E-05
1	400.7312	0.2583652	77.6	0.2583652	3.36825E-05
1	402.3477	0.2611433	77.8	0.2611433	-9.04075E-06
1	404.0565	0.2611433	78	0.2611433	-1.94721E-05
1	405.8953	0.2611433	78.2	0.2611433	5.43435E-06
1	407.5845	0.2611433	78.4	0.2611433	5.1236E-05
1	409.5865	0.2639214	78.6	0.2639214	1.6715E-05
1	411.1999	0.2639214	78.8	0.2639214	-5.0571E-05
1	412.9259	0.2639214	79	0.2639214	-3.61729E-06
1	414.8597	0.2639214	79.2	0.2639214	-7.47018E-05
1	416.261	0.2639214	79.4	0.2639214	0.000030077
1	418.1418	0.2666995	79.6	0.2666995	6.36367E-05
1	420.167	0.2666995	79.8	0.2666995	5.86436E-05
1	421.9182	0.2666995	80	0.2666995	9.15355E-05
1	423.7776	0.2666995	80.2	0.2666995	6.13849E-05
1	425.8023	0.2694776	80.4	0.2694776	9.7477E-06
1	427.6186	0.2694776	80.6	0.2694776	-0.000263013
1	429.7902	0.2694776	80.8	0.2694776	-8.51501E-05
1	431.5036	0.2694776	81	0.2694776	-0.000161905
1	433.098	0.2722558	81.2	0.2722558	-5.28736E-05
1	435.2802	0.2722558	81.4	0.2722558	-7.82116E-05
1	436.9476	0.2722558	81.6	0.2722558	-6.60157E-05
1	438.9476	0.2722558	81.8	0.2722558	-0.000118768
1	440.6616	0.2750339	82	0.2750339	-0.000108864
1	442.8567	0.2750339	82.2	0.2750339	-0.000108577
1	444.5295	0.2750339	82.4	0.2750339	-0.000213165
1	446.5338	0.2750339	82.6	0.2750339	-0.000130682
1	448.4946	0.277812	82.8	0.277812	-0.000114849
1	450.2654	0.277812	83	0.277812	-0.000133925
1	452.2647	0.277812	83.2	0.277812	-0.000166257
1	454.0397	0.277812	83.4	0.277812	-0.00014556
1	455.9723	0.2805901	83.6	0.2805901	-0.000150837
1	457.8957	0.2805901	83.8	0.2805901	-0.000146305
1	459.7387	0.2805901	84	0.2805901	-0.000148719
1	461.7936	0.2805901	84.2	0.2805901	-0.000124211
1	463.7669	0.2833683	84.4	0.2833683	-0.000153837
1	465.6798	0.2833683	84.6	0.2833683	-0.000130314
1	467.8256	0.2833683	84.8	0.2833683	2.45835E-05
1	469.9716	0.2833683	85	0.2833683	1.55409E-06
1	471.7418	0.2833683	85.2	0.2833683	8.04671E-05
1	473.669	0.2861464	85.4	0.2861464	0.00016068
1	475.6165	0.2861464	85.6	0.2861464	0.000175422
1	477.7637	0.2861464	85.8	0.2861464	0.000237514
1	479.7946	0.2861464	86	0.2861464	0.000139962
1	481.6957	0.2889245	86.2	0.2889245	0.00016275
1	483.8537	0.2889245	86.4	0.2889245	0.00015509
1	485.6699	0.2889245	86.6	0.2889245	5.36964E-05
1	487.7362	0.2889245	86.8	0.2889245	0.000128799
1	489.9495	0.2917026	87	0.2917026	0.000100756
1	491.5676	0.2917026	87.2	0.2917026	9.53064E-05
1	493.7229	0.2917026	87.4	0.2917026	9.46846E-05
1	495.7582	0.2917026	87.6	0.2917026	0.000119205
1	497.6332	0.2944807	87.8	0.2944807	0.000104057
1	499.5965	0.2944807	88	0.2944807	7.3318E-05
1	501.5815	0.2944807	88.2	0.2944807	7.79452E-05
1	503.6579	0.2944807	88.4	0.2944807	-0.000100727
1	505.9529	0.2972589	88.6	0.2972589	-0.000135175
1	507.8316	0.2972589	88.8	0.2972589	-9.61231E-05
1	509.8669	0.2972589	89	0.2972589	-1.06398E-05
1	512.046	0.2972589	89.2	0.2972589	-8.73684E-05
1	513.9819	0.300037	89.4	0.300037	-0.000252031
1	516.1586	0.300037	89.6	0.300037	-0.000135529
1	517.8042	0.300037	89.8	0.300037	-0.000224619
1	520.0847	0.300037	90	0.300037	6.84974E-05
1	522.2172	0.300037	90.2	0.300037	0.000148057
1	523.8298	0.3028151	90.4	0.3028151	8.76793E-05
1	526.2277	0.3028151	90.6	0.3028151	0.000117033
1	527.8757	0.3028151	90.8	0.3028151	9.07313E-05
1	530.0699	0.3028151	91	0.3028151	-2.12371E-06
1	532.4724	0.3055932	91.2	0.3055932	7.67824E-05
1	534.0382	0.3055932	91.4	0.3055932	0.000405314
1	536.1738	0.3055932	91.6	0.3055932	0.000133188
1	538.0682	0.3055932	91.8	0.3055932	5.93099E-05
1	540.0491	0.3083713	92	0.3083713	0.000127058
1	542.2459	0.3083713	92.2	0.3083713	0.000127012
1	544.5843	0.3083713	92.4	0.3083713	0.000146906
1	546.4009	0.3083713	92.6	0.3083713	0.000163443
1	548.3966	0.3111494	92.8	0.3111494	0.000157362
1	550.687	0.3111494	93	0.3111494	0.000139501
1	552.8123	0.3111494	93.2	0.3111494	0.000140323
1	554.926	0.3111494	93.4	0.3111494	0.000146782
1	557.2209	0.3139276	93.6	0.3139276	0.000148355
1	559.0208	0.3139276	93.8	0.3139276	0.000162282
1	561.1076	0.3139276	94	0.3139276	0.000164789
1	563.3563	0.3139276	94.2	0.3139276	0.000175339
1	565.0349	0.3167057	94.4	0.3167057	0.000131988
1	567.1973	0.3167057	94.6	0.3167057	8.02516E-05
1	569.2758	0.3167057	94.8	0.3167057	-0.000034272
1	571.3838	0.3167057	95	0.3167057	-6.76986E-05
1	573.3436	0.3167057	95.2	0.3167057	-6.23379E-05
1	575.1908	0.3194838	95.4	0.3194838	-2.79181E-06
1	577.4199	0.3194838	95.6	0.3194838	-8.26705E-06
1	579.6489	0.3194838	95.8	0.3194838	-5.52646E-06
1	581.4819	0.3194838	96	0.3194838	4.44755E-06
1	583.6052	0.3222619	96.2	0.3222619	2.06622E-05
1	585.9565	0.3222619	96.4	0.3222619	5.74404E-05
1	587.8534	0.3222619	96.6	0.3222619	8.79312E-05
1	589.7967	0.3222619	96.8	0.3222619	0.000107022
1	591.9835	0.32504	97	0.32504	0.000114608
1	594.0883	0.32504	97.2	0.32504	9.39511E-05
1	596.2543	0.32504	97.4	0.32504	9.7799E-05
1	598.2866	0.32504	97.6	0.32504	7.52947E-05
1	600.3796	0.3278182	97.8	0.3278182	-5.07196E-05
1	602.8475	0.3278182	98	0.3278182	-0.000124314
1	604.5863	0.3278182	98.2	0.3278182	-0.000148863
1	606.5551	0.3278182	98.4	0.3278182	-3.94921E-05
1	608.8066	0.3305963	98.6	0.3305963	-7.99308E-05
1	610.6981	0.3305963	98.8	0.3305963	-0.000112712
1	613.2218	0.3305963	99	0.3305963	-0.000140756
1	615.2534	0.3305963	99.2	0.3305963	-0.000108198
1	617.1753	0.3333744	99.4	0.3333744	-8.34368E-05
1	619.4221	0.3333744	99.6	0.3333744	-3.06524E-05
1	621.0493	0.3333744	99.8	0.3333744	0.000141218
1	623.3158	0.3333744	100	0.3333744	0.000183168
1	625.644	0.3361525	100.2	0.3361525	-6.30742E-05
1	627.7044	0.3361525	100.4	0.3361525	-0.000249384
1	629.9054	0.3361525	100.6	0.3361525	-0.000102992
1	632.165	0.3361525	100.8	0.3361525	-0.000132473
1	634.0402	0.3361525	101	0.3361525	-0.000128168
1	636.3966	0.3389307	101.2	0.3389307	-5.78543E-05
1	638.3195	0.3389307	101.4	0.3389307	-0.000104721
1	640.4694	0.3389307	101.6	0.3389307	-0.000141003
1	642.6398	0.3389307	101.8	0.3389307	-0.000114589
1	644.7868	0.3417088	102	0.3417088	-5.45855E-05
1	646.9584	0.3417088	102.2	0.3417088	-3.86296E-05
1	648.7144	0.3417088	102.4	0.3417088	6.43196E-06
1	650.9558	0.3417088	102.6	0.3417088	4.56874E-05
1	653.3013	0.3444869	102.8	0.3444869	-1.67706E-05
1	655.3219	0.3444869	103	0.3444869	1.67009E-05
1	656.9985	0.3444869	103.2	0.3444869	0.000297351
1	659.3752	0.3444869	103.4	0.3444869	0.000391184
1	661.599	0.347265	103.6	0.347265	0.000260985
1	663.6375	0.347265	103.8	0.347265	9.80356E-05
1	665.6172	0.347265	104	0.347265	0.000155703
1	667.6087	0.347265	104.2	0.347265	0.000194382
1	669.9927	0.3500431	104.4	0.3500431	0.000206315
1	671.8675	0.3500431	104.6	0.3500431	0.000182058
1	673.9999	0.3500431	104.8	0.3500431	0.000121024
1	676.2084	0.3500431	105	0.3500431	-5.01845E-05
1	678.3164	0.3528213	105.2	0.3528213	-6.79962E-05
1	680.7196	0.3528213	105.4	0.3528213	0.000269204
1	682.738	0.3528213	105.6	0.3528213	0.000547634
1	684.2596	0.3528213	105.8	0.3528213	0.000354969
1	686.5053	0.3528213	106	0.3528213	0.000416795
1	688.8086	0.3555994	106.2	0.3555994	0.000393742
1	690.9183	0.3555994	106.4	0.3555994	0.000266317
1	692.9777	0.3555994	106.6	0.3555994	0.000303252
1	694.9172	0.3555994	106.8	0.3555994	0.00018914
1	697.232	0.3583775	107	0.3583775	0.000101755
1	699.1551	0.3583775	107.2	0.3583775	0.000107028
1	701.5297	0.3583775	107.4	0.3583775	5.80792E-05
1	703.5178	0.3583775	107.6	0.3583775	0.000168676
1	705.4822	0.3611556	107.8	0.3611556	0.000117666
1	707.6155	0.3611556	108	0.3611556	0.00010864
1	709.761	0.3611556	108.2	0.3611556	0.000117352
1	712.0285	0.3611556	108.4	0.3611556	0.000136285
1	714.0457	0.3639337	108.6	0.3639337	0.000136428
1	716.0194	0.3639337	108.8	0.3639337	0.000134176
1	718.4105	0.3639337	109	0.3639337	0.00014912
1	720.416	0.3639337	109.2	0.3639337	0.000110781
1	722.7464	0.3667119	109.4	0.3667119	9.92489E-05
1	724.9704	0.3667119	109.6	0.3667119	-8.05426E-06
1	726.8795	0.3667119	109.8	0.3667119	8.0716E-05
1	729.4559	0.3667119	110	0.3667119	5.90827E-05
1	731.6412	0.36949	110.2	0.36949	1.22686E-05
1	733.7322	0.36949	110.4	0.36949	-5.39252E-06
1	735.9779	0.36949	110.6	0.36949	0.00020466
1	738.0601	0.36949	110.8	0.36949	2.82839E-05
1	740.2922	0.3722681	111	0.3722681	0.000112072
1	742.6786	0.3722681	111.2	0.3722681	0.000152094
1	744.548	0.3722681	111.4	0.3722681	6.25509E-05
1	746.9077	0.3722681	111.6	0.3722681	7.6911E-05
1	749.01	0.3722681	111.8	0.3722681	0.000124558
1	751.3279	0.3750462	112	0.3750462	9.23549E-05
1	753.7225	0.3750462	112.2	0.3750462	4.73839E-05
1	755.5153	0.3750462	112.4	0.3750462	7.62969E-05
1	757.6628	0.3750462	112.6	0.3750462	0.000191439
1	760.0494	0.3778243	112.8	0.3778243	6.84101E-05
1	762.0237	0.3778243	113	0.3778243	5.16729E-05
1	764.3197	0.3778243	113.2	0.3778243	-1.6936E-06
1	766.7512	0.3778243	113.4	0.3778243	-2.04921E-05
1	768.8771	0.3806024	113.6	0.3806024	-0.000142587
1	771.3649	0.3806024	113.8	0.3806024	-0.000247506
1	773.2418	0.3806024	114	0.3806024	-0.000409746
1	775.6315	0.3806024	114.2	0.3806024	-0.000362626
1	778.0058	0.3833806	114.4	0.3833806	-0.000351857
1	779.9368	0.3833806	114.6	0.3833806	-0.000285014
1	782.1844	0.3833806	114.8	0.3833806	-0.000277562
1	784.2297	0.3833806	115	0.3833806	-0.000291538
1	786.5035	0.3861587	115.2	0.3861587	-0.000306941
1	788.5917	0.3861587	115.4	0.3861587	-0.000279333
1	790.5804	0.3861587	115.6	0.3861587	-0.000298386
1	793.192	0.3861587	115.8	0.3861587	-0.000267432
1	795.1947	0.3889368	116	0.3889368	-0.000292605
1	797.0541	0.3889368	116.2	0.3889368	-0.000300219
1	799.6526	0.3889368	116.4	0.3889368	-0.000270652
1	801.5054	0.3889368	116.6	0.3889368	5.37342E-05
1	803.9873	0.3889368	116.8	0.3889368	-0.000110781
1	805.9172	0.3917149	117	0.3917149	-0.000255401
1	807.9004	0.3917149	117.2	0.3917149	-0.000187726
1	810.2114	0.3917149	117.4	0.3917149	-0.000144681
1	812.4487	0.3917149	117.6	0.3917149	0.000124566
1	814.3475	0.394493	117.8	0.394493	-5.28752E-05
1	817.1456	0.394493	118	0.394493	-7.03911E-05
1	819.2636	0.394493	118.2	0.394493	-6.88234E-05
1	821.2463	0.394493	118.4	0.394493	-3.14746E-05
1	823.4245	0.3972712	118.6	0.3972712	4.59382E-05
1	825.7283	0.3972712	118.8	0.3972712	0.000153613
1	827.899	0.3972712	119	0.3972712	6.45242E-05
1	829.8983	0.3972712	119.2	0.3972712	6.27784E-05
1	832.088	0.4000493	119.4	0.4000493	8.10943E-05
1	834.2016	0.4000493	119.6	0.4000493	0.000102647
1	836.5834	0.4000493	119.8	0.4000493	8.75848E-05
1	838.7318	0.4000493	120	0.4000493	8.64298E-05
1	841.1193	0.4028274	120.2	0.4028274	7.87763E-05
1	843.3454	0.4028274	120.4	0.4028274	6.87412E-05
1	845.4953	0.4028274	120.6	0.4028274	9.4111E-05
1	847.532	0.4028274	120.8	0.4028274	0.000117053
1	849.6533	0.4056055	121	0.4056055	0.000106689
1	852.3272	0.4056055	121.2	0.4056055	0.00014558
1	854.3273	0.4056055	121.4	0.4056055	0.000152288
1	856.7089	0.4056055	121.6	0.4056055	0.000161325
1	859.0153	0.4056055	121.8	0.4056055	0.000273982
1	860.9562	0.4083837	122	0.4083837	0.000241844
1	863.5524	0.4083837	122.2	0.4083837	0.000429695
1	865.7783	0.4083837	122.4	0.4083837	0.000487505
1	867.8625	0.4083837	122.6	0.4083837	0.000332695
1	870.0677	0.4111618	122.8	0.4111618	0.000173084
1	872.2864	0.4111618	123	0.4111618	0.000239863
1	874.7864	0.4111618	123.2	0.4111618	0.000252097
1	876.494	0.4111618	123.4	0.4111618	0.000349032
1	878.9379	0.4139399	123.6	0.4139399	0.000363197
1	881.2493	0.4139399	123.8	0.4139399	0.000445718
1	883.1414	0.4139399	124	0.4139399	0.000402129
1	885.7582	0.4139399	124.2	0.4139399	0.000342287
1	887.956	0.416718	124.4	0.416718	0.000357248
1	889.7725	0.416718	124.6	0.416718	0.000252005
1	892.1432	0.416718	124.8	0.416718	0.000221837
1	894.2819	0.416718	125	0.416718	0.000213461
1	896.6175	0.4194961	125.2	0.4194961	0.000132975
1	898.5557	0.4194961	125.4	0.4194961	7.68374E-05
1	900.6714	0.4194961	125.6	0.4194961	4.12298E-05
1	902.9793	0.4194961	125.8	0.4194961	4.61405E-05
1	905.6292	0.4222743	126	0.4222743	8.92066E-05
1	907.5435	0.4222743	126.2	0.4222743	6.29943E-05
1	909.634	0.4222743	126.4	0.4222743	-0.000180728
1	911.7825	0.4222743	126.6	0.4222743	8.42247E-06
1	913.8526	0.4250524	126.8	0.4250524	0.000114089
1	915.7201	0.4250524	127	0.4250524	9.76992E-06
1	918.0849	0.4250524	127.2	0.4250524	2.80483E-05
1	920.1402	0.4250524	127.4	0.4250524	0.000287557
1	922.002	0.4250524	127.6	0.4250524	0.000177635
1	924.0721	0.4278305	127.8	0.4278305	0.000184623
1	926.3395	0.4278305	128	0.4278305	-9.36119E-05
1	928.4391	0.4278305	128.2	0.4278305	-3.15126E-05
1	930.7075	0.4278305	128.4	0.4278305	-3.20477E-05
1	932.6896	0.4306086	128.6	0.4306086	0.000161826
1	934.5637	0.4306086	128.8	0.4306086	5.11595E-05
1	936.9779	0.4306086	129	0.4306086	-1.13863E-06
1	939.2596	0.4306086	129.2	0.4306086	8.88513E-06
1	940.6002	0.4333867	129.4	0.4333867	0.00020296
1	943.1472	0.4333867	129.6	0.4333867	0.000189487
1	945.5877	0.4333867	129.8	0.4333867	9.99266E-05
1	947.3965	0.4333867	130	0.4333867	8.09623E-05
1	949.5232	0.4361649	130.2	0.4361649	0.000108328
1	951.7787	0.4361649	130.4	0.4361649	0.000128147
1	954.3929	0.4361649	130.6	0.4361649	0.000135292
1	956.5422	0.4361649	130.8	0.4361649	7.10111E-05
1	958.5284	0.438943	131	0.438943	-5.11615E-05
1	960.5484	0.438943	131.2	0.438943	1.80856E-05
1	962.4724	0.438943	131.4	0.438943	5.27604E-05
1	964.8959	0.438943	131.6	0.438943	4.53474E-05
1	967.0327	0.4417211	131.8	0.4417211	-3.37475E-05
1	968.8051	0.4417211	132	0.4417211	-0.000208661
1	971.2695	0.4417211	132.2	0.4417211	-0.000149714
1	973.586	0.4417211	132.4	0.4417211	-0.000223315
1	975.5894	0.4417211	132.6	0.4417211	-0.000172096
1	977.688	0.4444992	132.8	0.4444992	-0.000109209
1	979.8936	0.4444992	133	0.4444992	-0.000171391
1	981.8987	0.4444992	133.2	0.4444992	-0.000161367
1	984.0502	0.4444992	133.4	0.4444992	-0.00012925
1	986.0939	0.4472773	133.6	0.4472773	-0.000128285
1	988.2444	0.4472773	133.8	0.4472773	-0.000137002
1	990.1407	0.4472773	134	0.4472773	-0.000130033
1	992.6135	0.4472773	134.2	0.4472773	-0.00012891
1	994.688	0.4500555	134.4	0.4500555	-0.000152784
1	996.8098	0.4500555	134.6	0.4500555	-0.000132594
1	999.317	0.4500555	134.8	0.4500555	-0.000155011
1	1000.964	0.4500555	135	0.4500555	-0.00013797
1	1003.118	0.4528336	135.2	0.4528336	-0.000163214
1	1005.441	0.4528336	135.4	0.4528336	-0.000359413
1	1007.346	0.4528336	135.6	0.4528336	-0.000141153
1	1009.458	0.4528336	135.8	0.4528336	2.73441E-05
1	1011.804	0.4556117	136	0.4556117	-0.000144415
1	1013.793	0.4556117	136.2	0.4556117	-0.000262585
1	1016.042	0.4556117	136.4	0.4556117	-0.00015346
1	1017.772	0.4556117	136.6	0.4556117	-0.000223511
1	1019.672	0.4583898	136.8	0.4583898	-0.000206963
1	1022.482	0.4583898	137	0.4583898	-0.000282348
1	1024.632	0.4583898	137.2	0.4583898	-0.000320351
1	1026.499	0.4583898	137.4	0.4583898	-0.000246805
1	1028.519	0.4583898	137.6	0.4583898	-0.000237886
1	1030.531	0.4611679	137.8	0.4611679	-0.000239933
1	1033.058	0.4611679	138	0.4611679	-0.000277073
1	1034.933	0.4611679	138.2	0.4611679	-0.00024832
1	1037.156	0.4611679	138.4	0.4611679	-0.000217409
1	1039.83	0.463946	138.6	0.463946	-0.000212418
1	1041.623	0.463946	138.8	0.463946	-0.000205119
1	1044.146	0.463946	139	0.463946	-0.000238351
1	1046.38	0.463946	139.2	0.463946	-0.000226127
1	1048.022	0.4667242	139.4	0.4667242	-0.000234519
1	1050.141	0.4667242	139.6	0.4667242	-0.000195048
1	1052.43	0.4667242	139.8	0.4667242	-0.000228564
1	1054.771	0.4667242	140	0.4667242	-0.000254457
1	1056.769	0.4695023	140.2	0.4695023	-0.000260505
1	1059.023	0.4695023	140.4	0.4695023	-0.000273789
1	1061.093	0.4695023	140.6	0.4695023	-0.000298375
1	1062.858	0.4695023	140.8	0.4695023	-0.000312473
1	1064.937	0.4722804	141	0.4722804	-0.000322465
1	1067.261	0.4722804	141.2	0.4722804	-0.000348782
1	1069.397	0.4722804	141.4	0.4722804	-0.000332783
1	1071.21	0.4722804	141.6	0.4722804	-0.000344472
1	1073.262	0.4750585	141.8	0.4750585	-0.000303298
1	1075.233	0.4750585	142	0.4750585	-0.000194101
1	1077.565	0.4750585	142.2	0.4750585	-0.000187308
1	1079.168	0.4750585	142.4	0.4750585	-0.000260994
1	1081.182	0.4750585	142.6	0.4750585	-0.000234005
1	1083.476	0.4778367	142.8	0.4778367	-0.000198489
1	1085.568	0.4778367	143	0.4778367	-0.000146887
1	1088.04	0.4778367	143.2	0.4778367	-1.21364E-05
1	1064.709	0.4806148	143.4	0.4806148	1.02562E-05
1	1042.236	0.4806148	143.6	0.4806148	5.07824E-06
1	1045.166	0.4806148	143.8	0.4806148	-0.000108156
1	1049.493	0.4806148	144	0.4806148	-0.000513074
1	1053.811	0.4806148	144.2	0.4806148	-0.000369512
1	1055.607	0.4833929	144.4	0.4833929	-0.000433088
1	1058.169	0.4833929	144.6	0.4833929	-0.00036197
1	1061.201	0.4833929	144.8	0.4833929	-0.000272378
1	1063.31	0.4833929	145	0.4833929	-0.000151302
1	1066.055	0.486171	145.2	0.486171	-0.000132847
1	1068.681	0.486171	145.4	0.486171	-0.00017071
1	1071.417	0.486171	145.6	0.486171	-0.000230757
1	1074.059	0.486171	145.8	0.486171	-0.000209924
1	1076.516	0.4889491	146	0.4889491	-0.000197006
1	1078.969	0.4889491	146.2	0.4889491	-0.000184473
1	1081.734	0.4889491	146.4	0.4889491	-0.000160211
1	1084.093	0.4889491	146.6	0.4889491	-8.05682E-05
1	1086.468	0.4917273	146.8	0.4917273	-8.70545E-05
1	1088.76	0.4917273	147	0.4917273	-4.43413E-05
1	1090.904	0.4917273	147.2	0.4917273	-6.82432E-05
1	1093.294	0.4917273	147.4	0.4917273	-1.11807E-05
1	1094.928	0.4945054	147.6	0.4945054	0.000197585
1	1096.753	0.4945054	147.8	0.4945054	0.000160399
1	1098.821	0.4945054	148	0.4945054	0.000192926
1	1099.485	0.4945054	148.2	0.4945054	0.000117008
1	1101.203	0.4945054	148.4	0.4945054	0.000153765
1	1103.113	0.4972835	148.6	0.4972835	0.000152669
1	1104.564	0.4972835	148.8	0.4972835	0.000144548
1	1106.685	0.4972835	149	0.4972835	0.000115186
1	1108.313	0.4972835	149.2	0.4972835	0.000109543
1	1110.039	0.5000616	149.4	0.5000616	0.000121407
1	1111.991	0.5000616	149.6	0.5000616	9.39468E-05
1	1113.082	0.5000616	149.8	0.5000616	5.50182E-05
1	1114.697	0.5000616	150	0.5000616	4.33333E-05
1	1116.748	0.5028397	150.2	0.5028397	-8.46844E-05
1	1118.543	0.5028397	150.4	0.5028397	-0.000109702
1	1120.442	0.5028397	150.6	0.5028397	-0.000123041
1	1122.208	0.5028397	150.8	0.5028397	-7.16072E-05
1	1124.022	0.5056179	151	0.5056179	-0.000112418
1	1125.924	0.5056179	151.2	0.5056179	-0.000143276
1	1127.886	0.5056179	151.4	0.5056179	-0.000179961
1	1129.789	0.5056179	151.6	0.5056179	-0.000271557
1	1131.708	0.508396	151.8	0.508396	-0.000200138
1	1133.519	0.508396	152	0.508396	-0.000210048
1	1135.688	0.508396	152.2	0.508396	-0.000194002
1	1137.132	0.508396	152.4	0.508396	-0.00023365
1	1138.922	0.5111741	152.6	0.5111741	-0.000207578
1	1140.893	0.5111741	152.8	0.5111741	-0.000183698
1	1142.035	0.5111741	153	0.5111741	-0.00014805
1	1143.635	0.5111741	153.2	0.5111741	-0.000161325
1	1145.434	0.5111741	153.4	0.5111741	-0.000145307
1	1147.068	0.5139522	153.6	0.5139522	-0.000159087
1	1148.527	0.5139522	153.8	0.5139522	-0.0001643
1	1150.049	0.5139522	154	0.5139522	-0.000163798
1	1151.774	0.5139522	154.2	0.5139522	-0.000298181
1	1153.01	0.5167304	154.4	0.5167304	-0.000345425
1	1154.975	0.5167304	154.6	0.5167304	-0.000401541
1	1156.545	0.5167304	154.8	0.5167304	-0.000427371
1	1158.153	0.5167304	155	0.5167304	-0.000337183
1	1159.99	0.5195085	155.2	0.5195085	-0.000357613
1	1161.641	0.5195085	155.4	0.5195085	-0.000399047
1	1163.485	0.5195085	155.6	0.5195085	-0.000388256
1	1165.49	0.5195085	155.8	0.5195085	-0.000388042
1	1167.488	0.5222866	156	0.5222866	-0.000388946
1	1169.386	0.5222866	156.2	0.5222866	-0.000380035
1	1170.847	0.5222866	156.4	0.5222866	-0.000358241
1	1172.856	0.5222866	156.6	0.5222866	-0.00036844
1	1175.099	0.5250647	156.8	0.5250647	-0.000340957
1	1176.851	0.5250647	157	0.5250647	-0.000378851
1	1178.706	0.5250647	157.2	0.5250647	-0.000383781
1	1181.228	0.5250647	157.4	0.5250647	-0.000375869
1	1182.952	0.5278428	157.6	0.5278428	-0.00045471
1	1184.526	0.5278428	157.8	0.5278428	-0.000369553
1	1186.673	0.5278428	158	0.5278428	-0.000371403
1	1188.151	0.5278428	158.2	0.5278428	-0.000366422
1	1190.412	0.5278428	158.4	0.5278428	-0.000282117
1	1191.923	0.5306209	158.6	0.5306209	-0.000302146
1	1193.307	0.5306209	158.8	0.5306209	-0.000279824
1	1194.722	0.5306209	159	0.5306209	-0.000261606
1	1195.548	0.5306209	159.2	0.5306209	-0.000258532
1	1197.57	0.533399	159.4	0.533399	-0.000280783
1	1199.483	0.533399	159.6	0.533399	-0.000284034
1	1200.652	0.533399	159.8	0.533399	-0.000250976
1	1202.067	0.533399	160	0.533399	-7.88894E-05
1	1204.188	0.5361772	160.2	0.5361772	-0.00024889
1	1206.26	0.5361772	160.4	0.5361772	-0.000430194
1	1208.246	0.5361772	160.6	0.5361772	-0.00032544
1	1209.889	0.5361772	160.8	0.5361772	-0.000423776
1	1211.688	0.5389553	161	0.5389553	-0.000357092
1	1213.383	0.5389553	161.2	0.5389553	4.87049E-05
1	1215.153	0.5389553	161.4	0.5389553	-0.000142347
1	1217.435	0.5389553	161.6	0.5389553	-7.04051E-05
1	1218.796	0.5417334	161.8	0.5417334	-9.7673E-05
1	1220.634	0.5417334	162	0.5417334	-0.000160521
1	1222.305	0.5417334	162.2	0.5417334	-0.000118677
1	1223.798	0.5417334	162.4	0.5417334	-0.000104309
1	1225.692	0.5445116	162.6	0.5445116	-0.000102723
1	1227.186	0.5445116	162.8	0.5445116	-0.000159176
1	1228.872	0.5445116	163	0.5445116	-0.000124912
1	1231.044	0.5445116	163.2	0.5445116	-0.00013207
1	1232.858	0.5472897	163.4	0.5472897	-0.000162314
1	1234.47	0.5472897	163.6	0.5472897	-0.000378627
1	1233.928	0.5472897	163.8	0.5472897	-0.000317332
1	1232.492	0.5472897	164	0.5472897	-0.000399152
1	1233.945	0.5472897	164.2	0.5472897	-0.000286017
1	1235.419	0.5500678	164.4	0.5500678	-0.000273434
1	1237.325	0.5500678	164.6	0.5500678	-0.000319681
1	1238.602	0.5500678	164.8	0.5500678	-0.000364667
1	1239.572	0.5500678	165	0.5500678	-0.000341425
1	1241.641	0.5528459	165.2	0.5528459	-0.000338014
1	1243.018	0.5528459	165.4	0.5528459	-0.00034524
1	1244.477	0.5528459	165.6	0.5528459	-0.000331634
1	1246.303	0.5528459	165.8	0.5528459	-0.00034525
1	1247.263	0.555624	166	0.555624	-0.000328592
1	1248.725	0.555624	166.2	0.555624	-0.000319035
1	1250.697	0.555624	166.4	0.555624	-0.000272649
1	1251.939	0.555624	166.6	0.555624	-0.000162843
1	1252.86	0.5584021	166.8	0.5584021	-0.000240219
1	1254.27	0.5584021	167	0.5584021	-0.000229207
1	1255.706	0.5584021	167.2	0.5584021	-0.000207037
1	1257.012	0.5584021	167.4	0.5584021	-0.000202285
1	1258.21	0.5611802	167.6	0.5611802	-0.000230278
1	1259.71	0.5611802	167.8	0.5611802	-0.000246347
1	1261.124	0.5611802	168	0.5611802	-0.000260686
1	1263.156	0.5611802	168.2	0.5611802	-0.00027347
1	1264.738	0.5639584	168.4	0.5639584	-0.000302209
1	1265.246	0.5639584	168.6	0.5639584	-0.000291927
1	1265.778	0.5639584	168.8	0.5639584	-0.000292192
1	1266.631	0.5639584	169	0.5639584	-0.000276801
1	1266.601	0.5667365	169.2	0.5667365	-0.000281709
1	1265.745	0.5667365	169.4	0.5667365	-0.000265111
1	1266.526	0.5667365	169.6	0.5667365	-0.000248262
1	1267.666	0.5667365	169.8	0.5667365	-0.000256374
1	1268.339	0.5667365	170	0.5667365	-0.000250219
1	1269.339	0.5695146	170.2	0.5695146	-0.000210205
1	1271.433	0.5695146	170.4	0.5695146	-2.12268E-05
1	1272.663	0.5695146	170.6	0.5695146	-0.000216103
1	1273.761	0.5695146	170.8	0.5695146	-6.89415E-05
1	1275.342	0.5722927	171	0.5722927	8.63291E-05
1	1276.705	0.5722927	171.2	0.5722927	-0.00012989
1	1277.835	0.5722927	171.4	0.5722927	-0.000104417
1	1279.358	0.5722927	171.6	0.5722927	-9.49345E-05
1	1281.021	0.5750709	171.8	0.5750709	-0.000129538
1	1282.909	0.5750709	172	0.5750709	-0.000135268
1	1284.558	0.5750709	172.2	0.5750709	-0.000238625
1	1286.358	0.5750709	172.4	0.5750709	-0.000317203
1	1287.743	0.577849	172.6	0.577849	-0.000398559
1	1289.574	0.577849	172.8	0.577849	-0.000519459
1	1290.938	0.577849	173	0.577849	-0.00060351
1	1291.283	0.577849	173.2	0.577849	-0.000595029
1	1291.111	0.5806271	173.4	0.5806271	-0.000630582
1	1291.556	0.5806271	173.6	0.5806271	-0.000529401
1	1292.127	0.5806271	173.8	0.5806271	-0.000592833
1	1293.691	0.5806271	174	0.5806271	-0.000803851
1	1295.502	0.5834052	174.2	0.5834052	-0.000618044
1	1297.376	0.5834052	174.4	0.5834052	-0.000604791
1	1299.01	0.5834052	174.6	0.5834052	-0.000585035
1	1300.637	0.5834052	174.8	0.5834052	-0.000589046
1	1302.184	0.5834052	175	0.5834052	-0.000590308
1	1304.234	0.5861834	175.2	0.5861834	-0.000603238
1	1305.969	0.5861834	175.4	0.5861834	-0.000564294
1	1307.438	0.5861834	175.6	0.5861834	-0.000540484
1	1309.385	0.5861834	175.8	0.5861834	-0.000545544
1	1311.047	0.5889615	176	0.5889615	-0.00051368
1	1313.124	0.5889615	176.2	0.5889615	-0.000544966
1	1314.238	0.5889615	176.4	0.5889615	-0.000523748
1	1315.856	0.5889615	176.6	0.5889615	-0.00049875
1	1316.749	0.5917396	176.8	0.5917396	-0.000489709
1	1317.642	0.5917396	177	0.5917396	-0.000367748
1	1318.87	0.5917396	177.2	0.5917396	-0.000358332
1	1319.467	0.5917396	177.4	0.5917396	-0.000284091
1	1319.448	0.5945177	177.6	0.5945177	-0.000290899
1	1321.213	0.5945177	177.8	0.5945177	-0.000358228
1	1322.348	0.5945177	178	0.5945177	-0.000338544
1	1323.364	0.5945177	178.2	0.5945177	-0.000314249
1	1324.353	0.5972958	178.4	0.5972958	-0.000338266
1	1325.544	0.5972958	178.6	0.5972958	-0.000731458
1	1326.558	0.5972958	178.8	0.5972958	-0.000532046
1	1326.953	0.5972958	179	0.5972958	-0.00029528
1	1328.434	0.6000739	179.2	0.6000739	-0.000549331
1	1329.226	0.6000739	179.4	0.6000739	-0.00046307
1	1327.371	0.6000739	179.6	0.6000739	-0.000495919
1	1275.551	0.6000739	179.8	0.6000739	-0.000535842
1	1270.967	0.6000739	180	0.6000739	-0.000563369
1	1272.83	0.602852	180.2	0.602852	-0.000592822
1	1274.426	0.602852	180.4	0.602852	-0.000626791
1	1273.027	0.602852	180.6	0.602852	-0.000593166
1	1234.024	0.602852	180.8	0.602852	-0.000579022
1	1233.736	0.6056302	181	0.6056302	-0.000586964
1	1235.703	0.6056302	181.2	0.6056302	-0.000569087
1	1240.21	0.6056302	181.4	0.6056302	-0.000426952
1	1241.969	0.6056302	181.6	0.6056302	-0.00041951
1	1242.244	0.6084083	181.8	0.6084083	-0.000381193
1	1244.115	0.6084083	182	0.6084083	-0.000330403
1	1245.702	0.6084083	182.2	0.6084083	-0.000415767
1	1247.243	0.6084083	182.4	0.6084083	-0.000594671
1	1249.831	0.6111864	182.6	0.6111864	-0.00043939
1	1252.25	0.6111864	182.8	0.6111864	-0.000588261
1	1254.342	0.6111864	183	0.6111864	-0.000611275
1	1256.838	0.6111864	183.2	0.6111864	-0.000589282
1	1258.684	0.6139646	183.4	0.6139646	-0.000511851
1	1261.273	0.6139646	183.6	0.6139646	-0.000545104
1	1263.106	0.6139646	183.8	0.6139646	-0.000417208
1	1264.81	0.6139646	184	0.6139646	-0.000444432
1	1266.226	0.6167427	184.2	0.6167427	-0.00066038
1	1264.842	0.6167427	184.4	0.6167427	-0.000559417
1	1264.627	0.6167427	184.6	0.6167427	-0.000664616
1	1262.788	0.6167427	184.8	0.6167427	-0.000702233
1	1257.755	0.6195208	185	0.6195208	-0.000735401
1	1253.089	0.6195208	185.2	0.6195208	-0.000682173
1	1251.755	0.6195208	185.4	0.6195208	-0.000809637
1	1252.635	0.6195208	185.6	0.6195208	-0.000764109
1	1254.398	0.6195208	185.8	0.6195208	-0.000760141
1	1255.532	0.6222989	186	0.6222989	-0.000715171
1	1257.798	0.6222989	186.2	0.6222989	-0.000749592
1	1259.285	0.6222989	186.4	0.6222989	-0.000648446
1	1261.69	0.6222989	186.6	0.6222989	-0.000713475
1	1264.367	0.625077	186.8	0.625077	-0.000704441
1	1266.074	0.625077	187	0.625077	-0.00073325
1	1267.972	0.625077	187.2	0.625077	-0.000810104
1	1270.177	0.625077	187.4	0.625077	-0.000833282
1	1272.341	0.6278551	187.6	0.6278551	-0.00075901
1	1272.912	0.6278551	187.8	0.6278551	-0.000745387
1	1274.083	0.6278551	188	0.6278551	-0.000638137
1	1275.939	0.6278551	188.2	0.6278551	-0.000662617
1	1277.325	0.6306332	188.4	0.6306332	-0.000744116
1	1278.551	0.6306332	188.6	0.6306332	-0.000707891
1	1279.764	0.6306332	188.8	0.6306332	-0.000701293
1	1281.734	0.6306332	189	0.6306332	-0.000701748
1	1283.627	0.6334114	189.2	0.6334114	-0.000674975
1	1285.441	0.6334114	189.4	0.6334114	-0.000689659
1	1287.706	0.6334114	189.6	0.6334114	-0.000702372
1	1289.573	0.6334114	189.8	0.6334114	-0.000583877
1	1291.499	0.6334114	190	0.6334114	-0.000625221
1	1293.572	0.6361895	190.2	0.6361895	-0.000623385
1	1289.968	0.6361895	190.4	0.6361895	-0.000571287
1	1280.682	0.6361895	190.6	0.6361895	-0.000542532
1	1280.664	0.6361895	190.8	0.6361895	-0.000557622
1	1281.07	0.6389676	191	0.6389676	-0.000501873
1	1282.848	0.6389676	191.2	0.6389676	-0.000462658
1	1284.507	0.6389676	191.4	0.6389676	-0.000447666
1	1286.098	0.6389676	191.6	0.6389676	-0.000453754
1	1288.013	0.6417457	191.8	0.6417457	-0.000414805
1	1288.597	0.6417457	192	0.6417457	-0.000432694
1	1290.059	0.6417457	192.2	0.6417457	-0.000420633
1	1291.257	0.6417457	192.4	0.6417457	-0.000439149
1	1293.343	0.6445239	192.6	0.6445239	-0.00058697
1	1294.724	0.6445239	192.8	0.6445239	-0.000616669
1	1296.61	0.6445239	193	0.6445239	-0.000704325
1	1298.311	0.6445239	193.2	0.6445239	-0.000657176
1	1299.88	0.647302	193.4	0.647302	-0.000607169
1	1301.373	0.647302	193.6	0.647302	-0.000631796
1	1300.642	0.647302	193.8	0.647302	-0.000646267
1	1299.303	0.647302	194	0.647302	-0.000603393
1	1296.618	0.6500801	194.2	0.6500801	-0.000572799
1	1295.565	0.6500801	194.4	0.6500801	-0.000459898
1	1289.872	0.6500801	194.6	0.6500801	-0.000544673
1	1286.775	0.6500801	194.8	0.6500801	-0.000563342
1	1284.973	0.6528582	195	0.6528582	-0.00058369
1	1279.624	0.6528582	195.2	0.6528582	-0.000622158
1	1273.82	0.6528582	195.4	0.6528582	-0.000544357
1	1143.659	0.6528582	195.6	0.6528582	-0.000604783
1	1134.416	0.6528582	195.8	0.6528582	-0.000871598
1	1131.468	0.6556364	196	0.6556364	-0.000683959
1	1131.754	0.6556364	196.2	0.6556364	-0.000806819
1	1111.081	0.6556364	196.4	0.6556364	-0.000701256
1	1111.922	0.6556364	196.6	0.6556364	-0.000710728
1	1115.332	0.6584145	196.8	0.6584145	-0.000775824
1	1117.831	0.6584145	197	0.6584145	-0.000792485
1	1114.627	0.6584145	197.2	0.6584145	-0.000759432
1	1071.325	0.6611926	197.4	0.6611926	-0.000727223
1	967.451	0.6611926	197.6	0.6611926	-0.000597571
1	962.3902	0.6611926	197.8	0.6611926	-0.000723617
1	958.6511	0.6611926	198	0.6611926	-0.000894597
1	959.7513	0.6611926	198.2	0.6611926	-0.000724141
1	971.3584	0.6639707	198.4	0.6639707	-0.000779383
1	976.1796	0.6639707	198.6	0.6639707	-0.000679335
1	967.673	0.6639707	198.8	0.6639707	-0.000699624
1	960.9645	0.6639707	199	0.6639707	-0.000717256
1	963.4329	0.6667488	199.2	0.6667488	-0.000729717
1	966.1047	0.6667488	199.4	0.6667488	-0.000695417
1	960.9487	0.6667488	199.6	0.6667488	-0.00069721
1	955.0042	0.6667488	199.8	0.6667488	-0.000670757
1	956.412	0.6695269	200	0.6695269	-0.000673001
1	957.5507	0.6695269	200.2	0.6695269	-0.000700957
1	959.0976	0.6695269	200.4	0.6695269	-0.000682424
1	958.5767	0.6695269	200.6	0.6695269	-0.000679327
1	958.2189	0.672305	200.8	0.672305	-0.000706406
1	957.582	0.672305	201	0.672305	-0.000718294
1	956.4941	0.672305	201.2	0.672305	-0.00066363
1	956.1773	0.672305	201.4	0.672305	-0.000458657
1	956.5677	0.672305	201.6	0.672305	-0.000559296
1	957.2396	0.6750832	201.8	0.6750832	-0.000549411
1	957.5933	0.6750832	202	0.6750832	-0.000847191
1	958.6194	0.6750832	202.2	0.6750832	-0.001068365
1	960.1413	0.6750832	202.4	0.6750832	-0.000866766
1	961.8482	0.6778613	202.6	0.6778613	-0.000661137
1	959.3003	0.6778613	202.8	0.6778613	-0.000582054
1	959.2626	0.6778613	203	0.6778613	-0.000622074
1	958.1198	0.6778613	203.2	0.6778613	-0.000633509
1	955.3313	0.6806394	203.4	0.6806394	-0.000622073
1	953.1524	0.6806394	203.6	0.6806394	-0.000719161
1	952.371	0.6806394	203.8	0.6806394	-0.000666702
1	952.6185	0.6806394	204	0.6806394	-0.000674787
1	948.2614	0.6834176	204.2	0.6834176	-0.000673345
1	940.8641	0.6834176	204.4	0.6834176	-0.000711531
1	938.5358	0.6834176	204.6	0.6834176	-0.000734556
1	937.0884	0.6834176	204.8	0.6834176	-0.00074639
1	936.6519	0.6861957	205	0.6861957	-0.000753929
1	936.0736	0.6861957	205.2	0.6861957	-0.000755385
1	935.7188	0.6861957	205.4	0.6861957	-0.000752834
1	936.6288	0.6861957	205.6	0.6861957	-0.000760787
1	936.6575	0.6889738	205.8	0.6889738	-0.00074921
1	935.7899	0.6889738	206	0.6889738	-0.000736858
1	936.1006	0.6889738	206.2	0.6889738	-0.000729704
1	935.207	0.6889738	206.4	0.6889738	-0.000746026
1	930.5301	0.6889738	206.6	0.6889738	-0.000774898
1	928.5992	0.6917519	206.8	0.6917519	-0.000920011
1	927.0239	0.6917519	207	0.6917519	-0.000895336
1	925.8631	0.6917519	207.2	0.6917519	-0.000680373
1	926.7306	0.6917519	207.4	0.6917519	-0.000815496
1	925.3782	0.69453	207.6	0.69453	-0.000854581
1	925.1624	0.69453	207.8	0.69453	-0.000873853
1	925.8503	0.69453	208	0.69453	-0.000850387
1	927.05	0.69453	208.2	0.69453	-0.000842226
1	928.4694	0.6973081	208.4	0.6973081	-0.000838846
1	929.8597	0.6973081	208.6	0.6973081	-0.000853634
1	931.4746	0.6973081	208.8	0.6973081	-0.000883434
1	932.4246	0.6973081	209	0.6973081	-0.000894326
1	932.9616	0.7000863	209.2	0.7000863	-0.000868866
1	934.9215	0.7000863	209.4	0.7000863	-0.000838043
1	934.6555	0.7000863	209.6	0.7000863	-0.000877142
1	934.0709	0.7000863	209.8	0.7000863	-0.000874381
1	934.8935	0.7028644	210	0.7028644	-0.000886129
1	934.8943	0.7028644	210.2	0.7028644	-0.001056845
1	935.2178	0.7028644	210.4	0.7028644	-0.001045327
1	934.5103	0.7028644	210.6	0.7028644	-0.00104462
1	934.4718	0.7056425	210.8	0.7056425	-0.000951527
1	933.7371	0.7056425	211	0.7056425	-0.000850527
1	928.5395	0.7056425	211.2	0.7056425	-0.000792981
1	920.186	0.7056425	211.4	0.7056425	-0.000843718
1	908.9281	0.7084206	211.6	0.7084206	-0.000921117
1	895.5251	0.7084206	211.8	0.7084206	-0.000856215
1	867.7022	0.7084206	212	0.7084206	-0.000850414
1	863.6225	0.7084206	212.2	0.7084206	-0.000859846
1	866.2742	0.7084206	212.4	0.7084206	-0.00085285
1	871.4726	0.7111987	212.6	0.7111987	-0.000828759
1	873.3464	0.7111987	212.8	0.7111987	-0.000744788
1	872.655	0.7111987	213	0.7111987	-0.000719429
1	871.0016	0.7111987	213.2	0.7111987	-0.000787585
1	870.4012	0.7139769	213.4	0.7139769	-0.000784282
1	870.9627	0.7139769	213.6	0.7139769	-0.000804366
1	870.9523	0.7139769	213.8	0.7139769	-0.000909508
1	871.0377	0.7139769	214	0.7139769	-0.000970593
1	871.6053	0.716755	214.2	0.716755	-0.001027495
1	871.8825	0.716755	214.4	0.716755	-0.001045446
1	870.9621	0.716755	214.6	0.716755	-0.001087817
1	871.3707	0.716755	214.8	0.716755	-0.00100443
1	872.5463	0.7195331	215	0.7195331	-0.000807113
1	873.6602	0.7195331	215.2	0.7195331	-0.000991187
1	875.2421	0.7195331	215.4	0.7195331	-0.000849809
1	875.9281	0.7195331	215.6	0.7195331	-0.000972227
1	876.9132	0.7223112	215.8	0.7223112	-0.000997736
1	878.3608	0.7223112	216	0.7223112	-0.000987464
1	879.8889	0.7223112	216.2	0.7223112	-0.001126439
1	880.6284	0.7223112	216.4	0.7223112	-0.001205581
1	881.121	0.7223112	216.6	0.7223112	-0.001238293
1	881.3047	0.7250894	216.8	0.7250894	-0.001194664
1	882.5327	0.7250894	217	0.7250894	-0.000908492
1	884.1191	0.7250894	217.2	0.7250894	-0.000797895
1	884.4158	0.7250894	217.4	0.7250894	-0.001308053
1	880.1714	0.7278675	217.6	0.7278675	-0.001253317
1	878.5783	0.7278675	217.8	0.7278675	-0.001130799
1	878.3863	0.7278675	218	0.7278675	-0.001295513
1	879.0552	0.7278675	218.2	0.7278675	-0.001270139
1	879.7524	0.7306456	218.4	0.7306456	-0.001248622
1	880.6684	0.7306456	218.6	0.7306456	-0.001151024
1	882.0884	0.7306456	218.8	0.7306456	-0.001033674
1	882.9899	0.7306456	219	0.7306456	-0.000995207
1	884.1098	0.7334237	219.2	0.7334237	-0.00092198
1	884.5136	0.7334237	219.4	0.7334237	-0.000931534
1	884.0535	0.7334237	219.6	0.7334237	-0.001025292
1	881.6277	0.7334237	219.8	0.7334237	-0.001011472
1	878.7727	0.7362018	220	0.7362018	-0.000980929
1	877.9891	0.7362018	220.2	0.7362018	-0.000988268
1	878.8569	0.7362018	220.4	0.7362018	-0.001030186
1	879.4667	0.7362018	220.6	0.7362018	-0.001042391
1	880.9345	0.7389799	220.8	0.7389799	-0.001088161
1	882.8073	0.7389799	221	0.7389799	-0.001096227
1	883.9373	0.7389799	221.2	0.7389799	-0.00108306
1	885.6442	0.7389799	221.4	0.7389799	-0.001091199
1	886.0314	0.7389799	221.6	0.7389799	-0.001138029
1	885.8596	0.741758	221.8	0.741758	-0.001172752
1	886.6411	0.741758	222	0.741758	-0.001325797
1	886.8829	0.741758	222.2	0.741758	-0.001407342
1	886.8999	0.741758	222.4	0.741758	-0.001381199
1	887.2441	0.7445362	222.6	0.7445362	-0.001380286
1	886.9056	0.7445362	222.8	0.7445362	-0.001339811
1	887.1209	0.7445362	223	0.7445362	-0.001357598
1	887.0371	0.7445362	223.2	0.7445362	-0.001394497
1	887.2567	0.7473143	223.4	0.7473143	-0.001399853
1	886.8571	0.7473143	223.6	0.7473143	-0.001395024
1	885.2455	0.7473143	223.8	0.7473143	-0.001366996
1	884.0285	0.7473143	224	0.7473143	-0.001382125
1	882.1683	0.7500924	224.2	0.7500924	-0.001379124
1	879.3245	0.7500924	224.4	0.7500924	-0.00123535
1	878.3228	0.7500924	224.6	0.7500924	-0.001207086
1	878.4776	0.7500924	224.8	0.7500924	-0.001196281
1	879.3647	0.7528706	225	0.7528706	-0.001131296
1	880.0792	0.7528706	225.2	0.7528706	-0.001167299
1	879.9377	0.7528706	225.4	0.7528706	-0.001143071
1	880.7195	0.7528706	225.6	0.7528706	-0.00100035
1	881.5951	0.7556487	225.8	0.7556487	-0.000915023
1	882.2711	0.7556487	226	0.7556487	-0.000878046
1	882.7451	0.7556487	226.2	0.7556487	-0.000827093
1	881.97	0.7556487	226.4	0.7556487	-0.000827788
1	866.4983	0.7584268	226.6	0.7584268	-0.000866958
1	860.9117	0.7584268	226.8	0.7584268	-0.000864796
1	860.105	0.7584268	227	0.7584268	-0.000855207
1	861.1887	0.7584268	227.2	0.7584268	-0.00086716
1	861.5706	0.7584268	227.4	0.7584268	-0.000884962
1	857.6062	0.7612049	227.6	0.7612049	-0.00088981
1	852.7369	0.7612049	227.8	0.7612049	-0.000880206
1	850.6758	0.7612049	228	0.7612049	-0.000874676
1	849.7744	0.7612049	228.2	0.7612049	-0.000890122
1	847.4111	0.763983	228.4	0.763983	-0.000768095
1	846.5261	0.763983	228.6	0.763983	-0.000820671
1	847.0498	0.763983	228.8	0.763983	-0.000812926
1	847.6558	0.763983	229	0.763983	-0.001067089
1	848.6801	0.7667611	229.2	0.7667611	-0.000974121
1	849.8403	0.7667611	229.4	0.7667611	-0.001028903
1	851.4128	0.7667611	229.6	0.7667611	-0.001032398
1	853.181	0.7667611	229.8	0.7667611	-0.001022297
1	853.9642	0.7695393	230	0.7695393	-0.001014276
1	855.0532	0.7695393	230.2	0.7695393	-0.001054691
1	856.2724	0.7695393	230.4	0.7695393	-0.001063396
1	857.6672	0.7695393	230.6	0.7695393	-0.001027542
1	859.1838	0.7723174	230.8	0.7723174	-0.001025462
1	859.6013	0.7723174	231	0.7723174	-0.00091376
1	860.8209	0.7723174	231.2	0.7723174	-0.000887305
1	862.0922	0.7723174	231.4	0.7723174	-0.000962634
1	862.4871	0.7750955	231.6	0.7750955	-0.000779926
1	862.8856	0.7750955	231.8	0.7750955	-0.000852875
1	864.0209	0.7750955	232	0.7750955	-0.000844264
1	864.4081	0.7750955	232.2	0.7750955	-0.000843086
1	862.9785	0.7750955	232.4	0.7750955	-0.000929141
1	860.3174	0.7778736	232.6	0.7778736	-0.000971301
1	859.269	0.7778736	232.8	0.7778736	-0.001028334
1	859.2859	0.7778736	233	0.7778736	-0.001102856
1	859.9743	0.7778736	233.2	0.7778736	-0.000995139
1	860.1987	0.7806517	233.4	0.7806517	-0.001037041
1	861.0574	0.7806517	233.6	0.7806517	-0.001042412
1	860.8535	0.7806517	233.8	0.7806517	-0.001051804
1	816.8534	0.7834299	234	0.7834299	-0.001103265
1	764.2039	0.7834299	234.2	0.7834299	-0.001355065
1	757.7017	0.7834299	234.4	0.7834299	-0.001214573
1	754.1367	0.7834299	234.6	0.7834299	-0.001028274
1	746.6562	0.7834299	234.8	0.7834299	-0.001108206
1	747.4893	0.786208	235	0.786208	-0.000920573
1	751.6013	0.786208	235.2	0.786208	-0.000823283
1	755.9902	0.786208	235.4	0.786208	-0.000840691
1	761.6596	0.786208	235.6	0.786208	-0.000834199
1	764.858	0.7889861	235.8	0.7889861	-0.000866551
1	767.0804	0.7889861	236	0.7889861	-0.000577167
1	768.0617	0.7889861	236.2	0.7889861	-0.000792847
1	765.4104	0.7889861	236.4	0.7889861	-0.000865953
1	764.4177	0.7917643	236.6	0.7917643	-0.000807897
1	763.8774	0.7917643	236.8	0.7917643	-0.0008122
1	763.6599	0.7917643	237	0.7917643	-0.000892407
1	763.3543	0.7917643	237.2	0.7917643	-0.000909162
1	763.8276	0.7917643	237.4	0.7917643	-0.000960624
1	765.1476	0.7945424	237.6	0.7945424	-0.001012211
1	765.951	0.7945424	237.8	0.7945424	-0.000935815
1	766.6703	0.7945424	238	0.7945424	-0.000961701
1	766.8112	0.7945424	238.2	0.7945424	-0.000953338
1	767.266	0.7973205	238.4	0.7973205	-0.000971287
1	767.4864	0.7973205	238.6	0.7973205	-0.000981443
1	764.9299	0.7973205	238.8	0.7973205	-0.001176951
1	763.2392	0.7973205	239	0.7973205	-0.001140196
1	762.4858	0.8000986	239.2	0.8000986	-0.0011661
1	759.2287	0.8000986	239.4	0.8000986	-0.001172391
1	757.0397	0.8000986	239.6	0.8000986	-0.001059244
1	753.1155	0.8000986	239.8	0.8000986	-0.001104272
1	750.4282	0.8028767	240	0.8028767	-0.001099229
1	749.9007	0.8028767	240.2	0.8028767	-0.001110332
1	747.0208	0.8028767	240.4	0.8028767	-0.00108808
1	744.8751	0.8028767	240.6	0.8028767	-0.001067448
1	744.447	0.8056548	240.8	0.8056548	-0.001076494
1	744.9962	0.8056548	241	0.8056548	-0.001054991
1	744.7695	0.8056548	241.2	0.8056548	-0.001069139
1	736.0632	0.8056548	241.4	0.8056548	-0.001033984
1	732.1801	0.8084329	241.6	0.8084329	-0.000899772
1	731.9373	0.8084329	241.8	0.8084329	-0.000877477
1	733.1485	0.8084329	242	0.8084329	-0.000883719
1	734.2189	0.8084329	242.2	0.8084329	-0.000960653
1	735.8553	0.811211	242.4	0.811211	-0.00091962
1	736.8624	0.811211	242.6	0.811211	-0.000737831
1	738.1716	0.811211	242.8	0.811211	-0.000850651
1	739.7581	0.811211	243	0.811211	-0.000752434
1	741.0002	0.8139892	243.2	0.8139892	-0.000764941
1	742.2321	0.8139892	243.4	0.8139892	-0.000866027
1	743.15	0.8139892	243.6	0.8139892	-0.000825353
1	743.8812	0.8139892	243.8	0.8139892	-0.000801047
1	744.5063	0.8139892	244	0.8139892	-0.000800971
1	745.7703	0.8167673	244.2	0.8167673	-0.000869031
1	746.3759	0.8167673	244.4	0.8167673	-0.000897076
1	746.2131	0.8167673	244.6	0.8167673	-0.001015821
1	744.1363	0.8167673	244.8	0.8167673	-0.001057357
1	741.718	0.8195454	245	0.8195454	-0.000946504
1	740.1899	0.8195454	245.2	0.8195454	-0.000991792
1	740.5892	0.8195454	245.4	0.8195454	-0.001002967
1	741.4451	0.8195454	245.6	0.8195454	-0.001032532
1	741.5559	0.8223236	245.8	0.8223236	-0.001005088
1	741.2897	0.8223236	246	0.8223236	-0.001031326
1	741.2561	0.8223236	246.2	0.8223236	-0.001023777
1	739.9462	0.8223236	246.4	0.8223236	-0.00104504
1	737.4483	0.8251017	246.6	0.8251017	-0.001051253
1	727.4145	0.8251017	246.8	0.8251017	-0.001054459
1	658.7222	0.8251017	247	0.8251017	-0.00109525
1	655.8773	0.8251017	247.2	0.8251017	-0.001081019
1	655.3807	0.8251017	247.4	0.8251017	-0.001115784
1	659.6128	0.8278798	247.6	0.8278798	-0.00113007
1	660.903	0.8278798	247.8	0.8278798	-0.00110639
1	652.2707	0.8278798	248	0.8278798	-0.000850715
1	651.4337	0.8278798	248.2	0.8278798	-0.001107608
1	652.9964	0.8306579	248.4	0.8306579	-0.001152054
1	655.3502	0.8306579	248.6	0.8306579	-0.00106466
1	656.806	0.8306579	248.8	0.8306579	-0.001060243
1	657.9214	0.8306579	249	0.8306579	-0.001022489
1	658.9835	0.833436	249.2	0.833436	-0.000948438
1	659.5162	0.833436	249.4	0.833436	-0.000826114
1	659.8713	0.833436	249.6	0.833436	-0.000779148
1	659.4161	0.833436	249.8	0.833436	-0.000796838
1	659.4496	0.8362141	250	0.8362141	-0.001121922
1	660.0126	0.8362141	250.2	0.8362141	-0.000999984
1	660.7516	0.8362141	250.4	0.8362141	-0.001074827
1	661.5989	0.8362141	250.6	0.8362141	-0.001109868
1	663.2105	0.8389923	250.8	0.8389923	-0.001111616
1	664.9257	0.8389923	251	0.8389923	-0.001057583
1	666.544	0.8389923	251.2	0.8389923	-0.001096667
1	667.8478	0.8389923	251.4	0.8389923	-0.001083363
1	669.3037	0.8417704	251.6	0.8417704	-0.001058516
1	670.5745	0.8417704	251.8	0.8417704	-0.000954825
1	663.0619	0.8417704	252	0.8417704	-0.000960381
1	654.1176	0.8417704	252.2	0.8417704	-0.0010348
1	648.8076	0.8445485	252.4	0.8445485	-0.001029455
1	637.6503	0.8445485	252.6	0.8445485	-0.001026778
1	633.957	0.8445485	252.8	0.8445485	-0.001164659
1	633.0526	0.8445485	253	0.8445485	-0.001056555
1	629.0317	0.8473266	253.2	0.8473266	-0.001055501
1	625.6583	0.8473266	253.4	0.8473266	-0.001071281
1	624.353	0.8473266	253.6	0.8473266	-0.001099369
1	624.0314	0.8473266	253.8	0.8473266	-0.001332388
1	624.0667	0.8473266	254	0.8473266	-0.001245569
1	623.7897	0.8501047	254.2	0.8501047	-0.001360555
1	624.5195	0.8501047	254.4	0.8501047	-0.001351538
1	625.4843	0.8501047	254.6	0.8501047	-0.001366626
1	625.647	0.8501047	254.8	0.8501047	-0.001305031
1	627.1765	0.8528829	255	0.8528829	-0.001356318
1	628.1481	0.8528829	255.2	0.8528829	-0.001383551
1	629.5067	0.8528829	255.4	0.8528829	-0.001395448
1	631.1005	0.8528829	255.6	0.8528829	-0.001409511
1	632.7822	0.855661	255.8	0.855661	-0.001384704
1	634.215	0.855661	256	0.855661	-0.001135181
1	635.764	0.855661	256.2	0.855661	-0.0012301
1	636.9639	0.855661	256.4	0.855661	-0.001216173
1	637.6708	0.8584391	256.6	0.8584391	-0.001453698
1	635.3196	0.8584391	256.8	0.8584391	-0.001348008
1	631.6742	0.8584391	257	0.8584391	-0.001442038
1	630.3599	0.8584391	257.2	0.8584391	-0.001451881
1	630.9262	0.8612173	257.4	0.8612173	-0.001339991
1	631.8878	0.8612173	257.6	0.8612173	-0.001355636
1	632.8745	0.8612173	257.8	0.8612173	-0.001277389
1	634.0523	0.8612173	258	0.8612173	-0.001132524
1	635.4772	0.8639954	258.2	0.8639954	-0.001117575
1	636.119	0.8639954	258.4	0.8639954	-0.00114608
1	637.436	0.8639954	258.6	0.8639954	-0.001219757
1	638.641	0.8639954	258.8	0.8639954	-0.001186088
1	640.2457	0.8639954	259	0.8639954	-0.001180204
1	641.2375	0.8667735	259.2	0.8667735	-0.001211284
1	642.3117	0.8667735	259.4	0.8667735	-0.001329307
1	643.6283	0.8667735	259.6	0.8667735	-0.001309912
1	644.8168	0.8667735	259.8	0.8667735	-0.001309416
1	645.3083	0.8695516	260	0.8695516	-0.00131899
1	645.8964	0.8695516	260.2	0.8695516	-0.00129177
1	646.973	0.8695516	260.4	0.8695516	-0.001187716
1	647.4549	0.8695516	260.6	0.8695516	-0.001221872
1	647.8615	0.8723297	260.8	0.8723297	-0.001170316
1	648.506	0.8723297	261	0.8723297	-0.001238517
1	648.7044	0.8723297	261.2	0.8723297	-0.00125069
1	649.3146	0.8723297	261.4	0.8723297	-0.001238484
1	650.2213	0.8751078	261.6	0.8751078	-0.001219736
1	651.357	0.8751078	261.8	0.8751078	-0.001245486
1	652.5331	0.8751078	262	0.8751078	-0.001308301
1	653.1887	0.8751078	262.2	0.8751078	-0.001656457
1	654.2986	0.8778859	262.4	0.8778859	-0.001808695
1	655.2299	0.8778859	262.6	0.8778859	-0.001701484
1	656.4931	0.8778859	262.8	0.8778859	-0.001741808
1	657.7379	0.8778859	263	0.8778859	-0.001651102
1	658.3166	0.8806641	263.2	0.8806641	-0.001606949
1	658.6248	0.8806641	263.4	0.8806641	-0.001549915
1	659.0722	0.8806641	263.6	0.8806641	-0.001456364
1	659.592	0.8806641	263.8	0.8806641	-0.001501436
1	657.0959	0.8806641	264	0.8806641	-0.001539549
1	654.8465	0.8834422	264.2	0.8834422	-0.001524517
1	655.2769	0.8834422	264.4	0.8834422	-0.001460222
1	654.9344	0.8834422	264.6	0.8834422	-0.001509374
1	654.0062	0.8834422	264.8	0.8834422	-0.001694324
1	653.9901	0.8862203	265	0.8862203	-0.001532036
1	654.1688	0.8862203	265.2	0.8862203	-0.00161088
1	649.6686	0.8862203	265.4	0.8862203	-0.001540836
1	645.7842	0.8862203	265.6	0.8862203	-0.001548438
1	642.8883	0.8889984	265.8	0.8889984	-0.001557989
1	641.5339	0.8889984	266	0.8889984	-0.001606604
1	641.2346	0.8889984	266.2	0.8889984	-0.001629373
1	641.1274	0.8889984	266.4	0.8889984	-0.001609643
1	641.2924	0.8917766	266.6	0.8917766	-0.00159753
1	641.5281	0.8917766	266.8	0.8917766	-0.001607819
1	641.7789	0.8917766	267	0.8917766	-0.00148033
1	643.0982	0.8917766	267.2	0.8917766	-0.0014689
1	644.0058	0.8945547	267.4	0.8945547	-0.001576542
1	645.4968	0.8945547	267.6	0.8945547	-0.0017086
1	644.3784	0.8945547	267.8	0.8945547	-0.001540354
1	644.5585	0.8945547	268	0.8945547	-0.001626007
1	645.2861	0.8973328	268.2	0.8973328	-0.001541086
1	645.2853	0.8973328	268.4	0.8973328	-0.001561245
1	645.3917	0.8973328	268.6	0.8973328	-0.001571388
1	646.1406	0.8973328	268.8	0.8973328	-0.001555975
1	646.6463	0.9001109	269	0.9001109	-0.001541716
1	647.4078	0.9001109	269.2	0.9001109	-0.001708453
1	647.8234	0.9001109	269.4	0.9001109	-0.001801319
1	645.006	0.9001109	269.6	0.9001109	-0.001709045
1	634.444	0.9001109	269.8	0.9001109	-0.001748159
1	629.7963	0.902889	270	0.902889	-0.001777556
1	626.0952	0.902889	270.2	0.902889	-0.001803844
1	580.5843	0.902889	270.4	0.902889	-0.001772906
1	581.5391	0.902889	270.6	0.902889	-0.001797716
1	586.4074	0.9056671	270.8	0.9056671	-0.001795161
1	591.2626	0.9056671	271	0.9056671	-0.00180303
1	590.9091	0.9056671	271.2	0.9056671	-0.001831353
1	570.1853	0.9056671	271.4	0.9056671	-0.001838322
1	561.6625	0.9084453	271.6	0.9084453	-0.001834005
1	556.4706	0.9084453	271.8	0.9084453	-0.001850712
1	549.3344	0.9084453	272	0.9084453	-0.001855994
1	549.9473	0.9084453	272.2	0.9084453	-0.00185015
1	551.7286	0.9112234	272.4	0.9112234	-0.001814044
1	552.568	0.9112234	272.6	0.9112234	-0.00171714
1	554.2017	0.9112234	272.8	0.9112234	-0.001682332
1	555.4453	0.9112234	273	0.9112234	-0.001814498
1	556.7266	0.9140015	273.2	0.9140015	-0.001819547
1	558.3189	0.9140015	273.4	0.9140015	-0.001867632
1	559.9305	0.9140015	273.6	0.9140015	-0.001898182
1	561.7845	0.9140015	273.8	0.9140015	-0.001803999
1	563.5788	0.9167796	274	0.9167796	-0.001854631
1	565.127	0.9167796	274.2	0.9167796	-0.00183472
1	566.7332	0.9167796	274.4	0.9167796	-0.001579222
1	567.5458	0.9167796	274.6	0.9167796	-0.001678682
1	568.73	0.9167796	274.8	0.9167796	-0.00164839
1	568.69	0.9195578	275	0.9195578	-0.00163761
1	568.6552	0.9195578	275.2	0.9195578	-0.001719314
1	568.3303	0.9195578	275.4	0.9195578	-0.001680753
1	568.3257	0.9195578	275.6	0.9195578	-0.001642996
1	567.8591	0.9223359	275.8	0.9223359	-0.001617321
1	568.0248	0.9223359	276	0.9223359	-0.001506464
1	569.4413	0.9223359	276.2	0.9223359	-0.001448702
1	570.7372	0.9223359	276.4	0.9223359	-0.001359632
1	572.5461	0.925114	276.6	0.925114	-0.001272995
1	574.0755	0.925114	276.8	0.925114	-0.00129317
1	575.473	0.925114	277	0.925114	-0.001465641
1	577.255	0.925114	277.2	0.925114	-0.001334724
1	577.2842	0.9278921	277.4	0.9278921	-0.00134071
1	576.3437	0.9278921	277.6	0.9278921	-0.001314259
1	576.4433	0.9278921	277.8	0.9278921	-0.001349567
1	577.0585	0.9278921	278	0.9278921	-0.001351112
1	572.6489	0.9306703	278.2	0.9306703	-0.00138997
1	566.8384	0.9306703	278.4	0.9306703	-0.001393488
1	565.3378	0.9306703	278.6	0.9306703	-0.001384431
1	564.5547	0.9306703	278.8	0.9306703	-0.001445581
1	564.7385	0.9334484	279	0.9334484	-0.001554314
1	565.3682	0.9334484	279.2	0.9334484	-0.001454943
1	566.0138	0.9334484	279.4	0.9334484	-0.001312673
1	567.4728	0.9334484	279.6	0.9334484	-0.001471449
1	568.8743	0.9334484	279.8	0.9334484	-0.001348946
1	570.3078	0.9362265	280	0.9362265	-0.001415619
1	571.7093	0.9362265	280.2	0.9362265	-0.001426909
1	572.1398	0.9362265	280.4	0.9362265	-0.001389561
1	571.4119	0.9362265	280.6	0.9362265	-0.001361606
1	571.8806	0.9390046	280.8	0.9390046	-0.001373591
1	572.5778	0.9390046	281	0.9390046	-0.001338109
1	572.5701	0.9390046	281.2	0.9390046	-0.00131393
1	572.2637	0.9390046	281.4	0.9390046	-0.001327023
1	572.2603	0.9417827	281.6	0.9417827	-0.001319512
1	572.1533	0.9417827	281.8	0.9417827	-0.001329998
1	571.1477	0.9417827	282	0.9417827	-0.001332142
1	570.8536	0.9417827	282.2	0.9417827	-0.001312839
1	571.6188	0.9445608	282.4	0.9445608	-0.001416671
1	572.3342	0.9445608	282.6	0.9445608	-0.001376437
1	573.4835	0.9445608	282.8	0.9445608	-0.001409601
1	573.5875	0.9445608	283	0.9445608	-0.00152624
1	573.9633	0.9473389	283.2	0.9473389	-0.001461929
1	575.3748	0.9473389	283.4	0.9473389	-0.001453469
1	576.569	0.9473389	283.6	0.9473389	-0.001500234
1	577.4074	0.9473389	283.8	0.9473389	-0.001538423
1	578.0707	0.9501171	284	0.9501171	-0.001573658
1	578.0876	0.9501171	284.2	0.9501171	-0.001705464
1	578.5979	0.9501171	284.4	0.9501171	-0.001593606
1	578.9957	0.9501171	284.6	0.9501171	-0.001580232
1	578.6946	0.9528952	284.8	0.9528952	-0.001600256
1	579.2581	0.9528952	285	0.9528952	-0.001541687
1	579.9589	0.9528952	285.2	0.9528952	-0.001569487
1	580.4869	0.9528952	285.4	0.9528952	-0.001561713
1	581.4261	0.9528952	285.6	0.9528952	-0.001529983
1	582.1114	0.9556733	285.8	0.9556733	-0.001510602
1	583.0895	0.9556733	286	0.9556733	-0.001490833
1	583.918	0.9556733	286.2	0.9556733	-0.001513477
1	584.6042	0.9556733	286.4	0.9556733	-0.001510433
1	585.9663	0.9584514	286.6	0.9584514	-0.001486053
1	586.577	0.9584514	286.8	0.9584514	-0.001290031
1	587.4352	0.9584514	287	0.9584514	-0.001444088
1	588.1057	0.9584514	287.2	0.9584514	-0.001361078
1	588.2759	0.9612296	287.4	0.9612296	-0.001424936
1	589.0332	0.9612296	287.6	0.9612296	-0.001418993
1	588.6288	0.9612296	287.8	0.9612296	-0.001385542
1	587.9921	0.9612296	288	0.9612296	-0.001390681
1	588.7196	0.9640077	288.2	0.9640077	-0.001396809
1	589.5585	0.9640077	288.4	0.9640077	-0.001471712
1	589.6991	0.9640077	288.6	0.9640077	-0.001641972
1	589.4506	0.9640077	288.8	0.9640077	-0.001668509
1	588.8786	0.9667858	289	0.9667858	-0.001761641
1	589.0532	0.9667858	289.2	0.9667858	-0.001783618
1	589.2842	0.9667858	289.4	0.9667858	-0.001847903
1	588.8998	0.9667858	289.6	0.9667858	-0.00185036
1	588.8802	0.9695639	289.8	0.9695639	-0.001806263
1	589.0676	0.9695639	290	0.9695639	-0.001827858
1	589.7252	0.9695639	290.2	0.9695639	-0.001804227
1	588.9272	0.9695639	290.4	0.9695639	-0.001518261
1	583.9659	0.9695639	290.6	0.9695639	-0.001435042
1	573.629	0.972342	290.8	0.972342	-0.001471063
1	566.8498	0.972342	291	0.972342	-0.001451502
1	564.2521	0.972342	291.2	0.972342	-0.002086448
1	564.6987	0.972342	291.4	0.972342	-0.001930117
1	563.3553	0.9751202	291.6	0.9751202	-0.001711854
1	560.8062	0.9751202	291.8	0.9751202	-0.001543416
1	558.9228	0.9751202	292	0.9751202	-0.001649039
1	558.3531	0.9751202	292.2	0.9751202	-0.001833097
1	559.6859	0.9778983	292.4	0.9778983	-0.001722096
1	560.6309	0.9778983	292.6	0.9778983	-0.001791689
1	562.353	0.9778983	292.8	0.9778983	-0.001733696
1	563.7947	0.9778983	293	0.9778983	-0.001564476
1	564.7603	0.9806764	293.2	0.9806764	-0.001725894
1	566.7316	0.9806764	293.4	0.9806764	-0.00164748
1	567.9457	0.9806764	293.6	0.9806764	-0.001749906
1	569.3337	0.9806764	293.8	0.9806764	-0.001872824
1	571.0621	0.9834545	294	0.9834545	-0.001942673
1	572.2496	0.9834545	294.2	0.9834545	-0.001885827
1	573.3297	0.9834545	294.4	0.9834545	-0.001520249
1	574.8361	0.9834545	294.6	0.9834545	-0.001636104
1	575.7504	0.9862326	294.8	0.9862326	-0.001514034
1	576.7415	0.9862326	295	0.9862326	-0.001513562
1	577.7885	0.9862326	295.2	0.9862326	-0.001517276
1	579.0641	0.9862326	295.4	0.9862326	-0.001581999
1	580.001	0.9862326	295.6	0.9862326	-0.001550297
1	580.6904	0.9890108	295.8	0.9890108	-0.001679556
1	581.7042	0.9890108	296	0.9890108	-0.001697926
1	581.1659	0.9890108	296.2	0.9890108	-0.001754
1	577.3353	0.9890108	296.4	0.9890108	-0.001752
1	572.3438	0.9917889	296.6	0.9917889	-0.001696413
1	570.9079	0.9917889	296.8	0.9917889	-0.001719034
1	570.8228	0.9917889	297	0.9917889	-0.001730135
1	569.5626	0.9917889	297.2	0.9917889	-0.001728275
1	562.9468	0.994567	297.4	0.994567	-0.001699372
1	556.6461	0.994567	297.6	0.994567	-0.001685647
1	554.4259	0.994567	297.8	0.994567	-0.001670815
1	554.745	0.994567	298	0.994567	-0.001673629
1	554.9884	0.9973451	298.2	0.9973451	-0.001670989
1	555.4739	0.9973451	298.4	0.9973451	-0.001668818
1	556.5178	0.9973451	298.6	0.9973451	-0.001663197
1	557.3344	0.9973451	298.8	0.9973451	-0.001656045
1	557.9664	1.000123	299	1.000123	-0.001673542
1	557.9812	1.000123	299.2	1.000123	-0.001702366
1	557.8804	1.000123	299.4	1.000123	-0.001699451
1	558.0819	1.000123	299.6	1.000123	-0.001695235
1	557.7825	1.002901	299.8	1.002901	-0.001725427
1	558.4136	1.002901	300	1.002901	-0.001699973
1	559.4294	1.002901	300.2	1.002901	-0.001450912
1	560.3267	1.002901	300.4	1.002901	-0.001417383
1	561.1129	1.005679	300.6	1.005679	-0.001453627
1	560.6119	1.005679	300.8	1.005679	-0.00145479
1	559.517	1.005679	301	1.005679	-0.00159533
1	559.5081	1.005679	301.2	1.005679	-0.001583858
1	560.0801	1.005679	301.4	1.005679	-0.001730301
1	561.1136	1.008458	301.6	1.008458	-0.00172132
1	562.0629	1.008458	301.8	1.008458	-0.001519822
1	562.848	1.008458	302	1.008458	-0.001768312
1	564.1342	1.008458	302.2	1.008458	-0.001920058
1	565.6116	1.011236	302.4	1.011236	-0.00175357
1	566.6057	1.011236	302.6	1.011236	-0.001729928
1	567.5325	1.011236	302.8	1.011236	-0.001756208
1	568.8596	1.011236	303	1.011236	-0.001726035
1	569.3812	1.014014	303.2	1.014014	-0.001783564
1	569.5146	1.014014	303.4	1.014014	-0.001808904
1	569.8645	1.014014	303.6	1.014014	-0.001789822
1	570.3126	1.014014	303.8	1.014014	-0.001783351
1	570.1687	1.016792	304	1.016792	-0.001797335
1	569.5618	1.016792	304.2	1.016792	-0.001852056
1	570.3696	1.016792	304.4	1.016792	-0.001843363
1	570.7067	1.016792	304.6	1.016792	-0.001848216
1	570.8124	1.01957	304.8	1.01957	-0.001854076
1	572.0453	1.01957	305	1.01957	-0.001876425
1	567.7335	1.01957	305.2	1.01957	-0.001908001
1	532.5314	1.01957	305.4	1.01957	-0.002024552
1	529.5732	1.01957	305.6	1.01957	-0.00195709
1	529.7872	1.022348	305.8	1.022348	-0.001937003
1	531.0909	1.022348	306	1.022348	-0.001947461
1	530.3008	1.022348	306.2	1.022348	-0.001997577
1	530.1791	1.022348	306.4	1.022348	-0.002228727
1	529.9735	1.025126	306.6	1.025126	-0.002007839
1	527.5878	1.025126	306.8	1.025126	-0.001937718
1	526.093	1.025126	307	1.025126	-0.002011275
1	525.7728	1.025126	307.2	1.025126	-0.002023696
1	526.1605	1.027904	307.4	1.027904	-0.002030666
1	527.2228	1.027904	307.6	1.027904	-0.002062169
1	527.7404	1.027904	307.8	1.027904	-0.00204567
1	527.4436	1.027904	308	1.027904	-0.002041507
1	527.4767	1.030683	308.2	1.030683	-0.002192577
1	527.59	1.030683	308.4	1.030683	-0.002237324
1	527.7437	1.030683	308.6	1.030683	-0.002354038
1	528.3945	1.030683	308.8	1.030683	-0.002349413
1	528.8752	1.033461	309	1.033461	-0.002258185
1	525.9681	1.033461	309.2	1.033461	-0.002245476
1	524.9277	1.033461	309.4	1.033461	-0.002159766
1	525.8566	1.033461	309.6	1.033461	-0.002128247
1	525.3589	1.036239	309.8	1.036239	-0.002126542
1	525.0392	1.036239	310	1.036239	-0.002232543
1	525.4126	1.036239	310.2	1.036239	-0.00218718
1	525.3969	1.036239	310.4	1.036239	-0.002186503
1	525.207	1.039017	310.6	1.039017	-0.002169142
1	525.7359	1.039017	310.8	1.039017	-0.002159395
1	526.0033	1.039017	311	1.039017	-0.002150478
1	526.1031	1.039017	311.2	1.039017	-0.002005161
1	526.8123	1.039017	311.4	1.039017	-0.00199243
1	527.7131	1.041795	311.6	1.041795	-0.002058669
1	529.223	1.041795	311.8	1.041795	-0.002036875
1	530.353	1.041795	312	1.041795	-0.002005248
1	531.4081	1.041795	312.2	1.041795	-0.001968244
1	532.7449	1.044573	312.4	1.044573	-0.001996365
1	534.1928	1.044573	312.6	1.044573	-0.001994393
1	535.4312	1.044573	312.8	1.044573	-0.001992503
1	536.5178	1.044573	313	1.044573	-0.001986595
1	537.4201	1.047351	313.2	1.047351	-0.001993936
1	538.0689	1.047351	313.4	1.047351	-0.002011059
1	538.2662	1.047351	313.6	1.047351	-0.002124905
1	538.9251	1.047351	313.8	1.047351	-0.002093129
1	538.6245	1.050129	314	1.050129	-0.002191801
1	537.2781	1.050129	314.2	1.050129	-0.002231607
1	536.5579	1.050129	314.4	1.050129	-0.002154307
1	534.4044	1.050129	314.6	1.050129	-0.002170083
1	533.6808	1.052907	314.8	1.052907	-0.002176521
1	532.9477	1.052907	315	1.052907	-0.002181783
1	531.6462	1.052907	315.2	1.052907	-0.002182975
1	531.8114	1.052907	315.4	1.052907	-0.002177343
1	529.2361	1.055686	315.6	1.055686	-0.002160477
1	523.3217	1.055686	315.8	1.055686	-0.002134386
1	516.5607	1.055686	316	1.055686	-0.002145394
1	514.8355	1.055686	316.2	1.055686	-0.002182648
1	515.1257	1.055686	316.4	1.055686	-0.002194641
1	515.6677	1.058464	316.6	1.058464	-0.002183256
1	515.8788	1.058464	316.8	1.058464	-0.002163464
1	515.7072	1.058464	317	1.058464	-0.002190021
1	516.0362	1.058464	317.2	1.058464	-0.002214922
1	516.9018	1.061242	317.4	1.061242	-0.002200668
1	517.6036	1.061242	317.6	1.061242	-0.002187235
1	517.8084	1.061242	317.8	1.061242	-0.002148924
1	518.6392	1.061242	318	1.061242	-0.002036236
1	519.724	1.06402	318.2	1.06402	-0.002127178
1	520.5447	1.06402	318.4	1.06402	-0.002118342
1	521.2783	1.06402	318.6	1.06402	-0.002102457
1	522.2006	1.06402	318.8	1.06402	-0.00241839
1	522.5566	1.066798	319	1.066798	-0.002513586
1	522.7797	1.066798	319.2	1.066798	-0.002288128
1	523.0359	1.066798	319.4	1.066798	-0.001997942
1	522.4742	1.066798	319.6	1.066798	-0.002104312
1	522.2901	1.069576	319.8	1.069576	-0.001988689
1	522.8121	1.069576	320	1.069576	-0.001973722
1	522.8264	1.069576	320.2	1.069576	-0.001940745
1	522.3088	1.069576	320.4	1.069576	-0.002035548
1	520.9122	1.072354	320.6	1.072354	-0.001979486
1	520.9061	1.072354	320.8	1.072354	-0.001988937
1	521.5372	1.072354	321	1.072354	-0.001994725
1	522.696	1.072354	321.2	1.072354	-0.002010287
1	523.5215	1.075132	321.4	1.075132	-0.002031831
1	524.4195	1.075132	321.6	1.075132	-0.002033563
1	525.6542	1.075132	321.8	1.075132	-0.002083413
1	526.1049	1.075132	322	1.075132	-0.002054971
1	527.2657	1.075132	322.2	1.075132	-0.002093054
1	528.4459	1.077911	322.4	1.077911	-0.002084082
1	529.5965	1.077911	322.6	1.077911	-0.001940416
1	530.8976	1.077911	322.8	1.077911	-0.002008914
1	529.6846	1.077911	323	1.077911	-0.001806351
1	526.6778	1.080689	323.2	1.080689	-0.001772823
1	525.3948	1.080689	323.4	1.080689	-0.001791809
1	525.0231	1.080689	323.6	1.080689	-0.001640982
1	525.2849	1.080689	323.8	1.080689	-0.001634951
1	525.1887	1.083467	324	1.083467	-0.001577958
1	525.4036	1.083467	324.2	1.083467	-0.001629322
1	525.795	1.083467	324.4	1.083467	-0.001683311
1	526.0801	1.083467	324.6	1.083467	-0.001781216
1	526.2396	1.086245	324.8	1.086245	-0.001812244
1	525.9507	1.086245	325	1.086245	-0.001687296
1	525.7313	1.086245	325.2	1.086245	-0.001756772
1	526.4285	1.086245	325.4	1.086245	-0.001991292
1	526.6683	1.089023	325.6	1.089023	-0.001852226
1	524.8708	1.089023	325.8	1.089023	-0.001992813
1	523.7241	1.089023	326	1.089023	-0.001974162
1	522.4069	1.089023	326.2	1.089023	-0.001865507
1	522.1517	1.091801	326.4	1.091801	-0.001892559
1	519.5075	1.091801	326.6	1.091801	-0.001837821
1	518.811	1.091801	326.8	1.091801	-0.001807917
1	518.8172	1.091801	327	1.091801	-0.001869738
1	519.1752	1.091801	327.2	1.091801	-0.001879174
1	520.3092	1.094579	327.4	1.094579	-0.001815223
1	520.9382	1.094579	327.6	1.094579	-0.001795412
1	521.4191	1.094579	327.8	1.094579	-0.001850984
1	522.1636	1.094579	328	1.094579	-0.001983501
1	521.9772	1.097357	328.2	1.097357	-0.001844903
1	522.6402	1.097357	328.4	1.097357	-0.00196231
1	524.1406	1.097357	328.6	1.097357	-0.001842796
1	525.1249	1.097357	328.8	1.097357	-0.001830107
1	526.7357	1.100136	329	1.100136	-0.001737659
1	528.3084	1.100136	329.2	1.100136	-0.001722247
1	529.5538	1.100136	329.4	1.100136	-0.001797271
1	530.8311	1.100136	329.6	1.100136	-0.001823798
1	531.962	1.102914	329.8	1.102914	-0.00198715
1	532.8998	1.102914	330	1.102914	-0.001962021
1	534.0857	1.102914	330.2	1.102914	-0.002016427
1	535.2852	1.102914	330.4	1.102914	-0.001989637
1	536.8064	1.105692	330.6	1.105692	-0.001983743
1	536.769	1.105692	330.8	1.105692	-0.002028829
1	537.1031	1.105692	331	1.105692	-0.002060842
1	537.607	1.105692	331.2	1.105692	-0.001891193
1	538.2834	1.10847	331.4	1.10847	-0.001996726
1	539.2295	1.10847	331.6	1.10847	-0.001806472
1	539.6163	1.10847	331.8	1.10847	-0.001751735
1	538.7296	1.10847	332	1.10847	-0.001827491
1	538.7183	1.111248	332.2	1.111248	-0.002005405
1	538.5253	1.111248	332.4	1.111248	-0.001962804
1	536.6285	1.111248	332.6	1.111248	-0.001916637
1	534.7862	1.111248	332.8	1.111248	-0.001838488
1	533.5151	1.111248	333	1.111248	-0.001817222
1	529.811	1.114026	333.2	1.114026	-0.001729412
1	525.53	1.114026	333.4	1.114026	-0.001873274
1	522.3748	1.114026	333.6	1.114026	-0.001821013
1	521.2151	1.114026	333.8	1.114026	-0.001782704
1	519.485	1.116804	334	1.116804	-0.001740173
1	516.6869	1.116804	334.2	1.116804	-0.001639645
1	516.0424	1.116804	334.4	1.116804	-0.001740063
1	515.7737	1.116804	334.6	1.116804	-0.001715521
1	511.2477	1.119582	334.8	1.119582	-0.001709837
1	505.5641	1.119582	335	1.119582	-0.001693556
1	503.0048	1.119582	335.2	1.119582	-0.002018224
1	502.1993	1.119582	335.4	1.119582	-0.001485215
1	502.5709	1.12236	335.6	1.12236	-0.001656565
1	502.4901	1.12236	335.8	1.12236	-0.001788442
1	501.2429	1.12236	336	1.12236	-0.001675831
1	500.9743	1.12236	336.2	1.12236	-0.001749173
1	501.3265	1.125139	336.4	1.125139	-0.001766933
1	499.8129	1.125139	336.6	1.125139	-0.001650555
1	472.6212	1.125139	336.8	1.125139	-0.001726247
1	468.9806	1.125139	337	1.125139	-0.00177259
1	471.8575	1.125139	337.2	1.125139	-0.001763864
1	474.3039	1.127917	337.4	1.127917	-0.001868596
1	472.5829	1.127917	337.6	1.127917	-0.00180735
1	470.4868	1.127917	337.8	1.127917	-0.001850049
1	469.8321	1.127917	338	1.127917	-0.001825646
1	470.0372	1.130695	338.2	1.130695	-0.001836864
1	471.1027	1.130695	338.4	1.130695	-0.001829061
1	471.7357	1.130695	338.6	1.130695	-0.002131409
1	471.9636	1.130695	338.8	1.130695	-0.00200995
1	472.2464	1.133473	339	1.133473	-0.002030467
1	471.6655	1.133473	339.2	1.133473	-0.001842474
1	469.5093	1.133473	339.4	1.133473	-0.001893561
1	467.7809	1.133473	339.6	1.133473	-0.00195322
1	466.2126	1.136251	339.8	1.136251	-0.001860596
1	465.8766	1.136251	340	1.136251	-0.001938773
1	465.7951	1.136251	340.2	1.136251	-0.001872169
1	466.5536	1.136251	340.4	1.136251	-0.001852467
1	467.7794	1.139029	340.6	1.139029	-0.001865674
1	468.4581	1.139029	340.8	1.139029	-0.001913156
1	468.8352	1.139029	341	1.139029	-0.001929136
1	468.8599	1.139029	341.2	1.139029	-0.002070176
1	468.6447	1.141807	341.4	1.141807	-0.002044906
1	468.7722	1.141807	341.6	1.141807	-0.001974264
1	469.7286	1.141807	341.8	1.141807	-0.002024978
1	470.426	1.141807	342	1.141807	-0.002054904
1	471.6095	1.144585	342.2	1.144585	-0.002089491
1	472.2356	1.144585	342.4	1.144585	-0.002198758
1	472.8988	1.144585	342.6	1.144585	-0.002107231
1	473.6326	1.144585	342.8	1.144585	-0.002108254
1	474.389	1.144585	343	1.144585	-0.002145603
1	475.2202	1.147364	343.2	1.147364	-0.002163482
1	476.4335	1.147364	343.4	1.147364	-0.002140448
1	477.0841	1.147364	343.6	1.147364	-0.002163316
1	477.5142	1.147364	343.8	1.147364	-0.00214084
1	477.3962	1.150142	344	1.150142	-0.002063075
1	477.5028	1.150142	344.2	1.150142	-0.00171523
1	477.0074	1.150142	344.4	1.150142	-0.001913794
1	475.3961	1.150142	344.6	1.150142	-0.002036757
1	470.9419	1.15292	344.8	1.15292	-0.001950904
1	463.551	1.15292	345	1.15292	-0.001937761
1	461.9015	1.15292	345.2	1.15292	-0.001920951
1	462.3876	1.15292	345.4	1.15292	-0.001916738
1	463.2412	1.155698	345.6	1.155698	-0.001940654
1	464.6164	1.155698	345.8	1.155698	-0.001985233
1	465.3548	1.155698	346	1.155698	-0.001986565
1	466.3163	1.155698	346.2	1.155698	-0.002002503
1	467.5418	1.158476	346.4	1.158476	-0.002031377
1	467.8176	1.158476	346.6	1.158476	-0.002052794
1	468.1944	1.158476	346.8	1.158476	-0.002024937
1	468.8638	1.158476	347	1.158476	-0.002041924
1	469.4223	1.161254	347.2	1.161254	-0.002099195
1	469.6647	1.161254	347.4	1.161254	-0.00210952
1	469.6886	1.161254	347.6	1.161254	-0.002285267
1	470.1571	1.161254	347.8	1.161254	-0.002334468
1	470.7478	1.164032	348	1.164032	-0.002327568
1	470.4836	1.164032	348.2	1.164032	-0.002217896
1	469.8748	1.164032	348.4	1.164032	-0.00198984
1	465.81	1.164032	348.6	1.164032	-0.002123726
1	461.4138	1.164032	348.8	1.164032	-0.002088134
1	460.5949	1.16681	349	1.16681	-0.002121832
1	459.8345	1.16681	349.2	1.16681	-0.002176439
1	459.8517	1.16681	349.4	1.16681	-0.002154944
1	458.6333	1.16681	349.6	1.16681	-0.002269287
1	458.7462	1.169589	349.8	1.169589	-0.002296338
1	459.2425	1.169589	350	1.169589	-0.00225505
1	460.3333	1.169589	350.2	1.169589	-0.00234628
1	460.8917	1.169589	350.4	1.169589	-0.002290999
1	460.9125	1.172367	350.6	1.172367	-0.002282936
1	460.0544	1.172367	350.8	1.172367	-0.002268021
1	458.7637	1.172367	351	1.172367	-0.002191352
1	456.5868	1.172367	351.2	1.172367	-0.002403079
1	454.3051	1.175145	351.4	1.175145	-0.002632997
1	449.2595	1.175145	351.6	1.175145	-0.002476097
1	448.6129	1.175145	351.8	1.175145	-0.002344959
1	449.2184	1.175145	352	1.175145	-0.002258536
1	448.1783	1.177923	352.2	1.177923	-0.00221928
1	448.0622	1.177923	352.4	1.177923	-0.002127049
1	449.2311	1.177923	352.6	1.177923	-0.002132251
1	449.8476	1.177923	352.8	1.177923	-0.002320652
1	448.8016	1.180701	353	1.180701	-0.00224723
1	449.069	1.180701	353.2	1.180701	-0.002344455
1	449.6791	1.180701	353.4	1.180701	-0.002353612
1	450.7888	1.180701	353.6	1.180701	-0.0022237
1	451.2897	1.180701	353.8	1.180701	-0.002251157
1	449.8109	1.183479	354	1.183479	-0.002296684
1	447.9231	1.183479	354.2	1.183479	-0.002176509
1	441.0367	1.183479	354.4	1.183479	-0.002247815
1	434.1539	1.183479	354.6	1.183479	-0.002248603
1	430.5672	1.186257	354.8	1.186257	-0.001766426
1	429.9074	1.186257	355	1.186257	-0.002179489
1	430.7108	1.186257	355.2	1.186257	-0.002186222
1	432.6731	1.186257	355.4	1.186257	-0.002109584
1	433.3808	1.189035	355.6	1.189035	-0.002142604
1	434.4853	1.189035	355.8	1.189035	-0.002174161
1	435.7295	1.189035	356	1.189035	-0.002201296
1	435.9642	1.189035	356.2	1.189035	-0.002162082
1	437.2016	1.191813	356.4	1.191813	-0.00221001
1	435.8107	1.191813	356.6	1.191813	-0.002151359
1	429.262	1.191813	356.8	1.191813	-0.001980665
1	426.6528	1.191813	357	1.191813	-0.001975097
1	424.6047	1.194592	357.2	1.194592	-0.001883213
1	424.9762	1.194592	357.4	1.194592	-0.001876527
1	424.9955	1.194592	357.6	1.194592	-0.001936299
1	424.4298	1.194592	357.8	1.194592	-0.001926553
1	423.1234	1.19737	358	1.19737	-0.001902705
1	419.6629	1.19737	358.2	1.19737	-0.002062625
1	417.8918	1.19737	358.4	1.19737	-0.002108276
1	417.8667	1.19737	358.6	1.19737	-0.00216503
1	418.1931	1.19737	358.8	1.19737	-0.002276774
1	418.7116	1.200148	359	1.200148	-0.002117261
1	419.3944	1.200148	359.2	1.200148	-0.002175648
1	419.2814	1.200148	359.4	1.200148	-0.002185226
1	418.7984	1.200148	359.6	1.200148	-0.002222889
1	418.7634	1.202926	359.8	1.202926	-0.002243272
1	418.716	1.202926	360	1.202926	-0.002253774
1	417.8423	1.202926	360.2	1.202926	-0.001999324
1	406.7767	1.202926	360.4	1.202926	-0.002002789
1	361.1449	1.205704	360.6	1.205704	-0.002083102
1	347.2556	1.205704	360.8	1.205704	-0.002119745
1	348.1283	1.205704	361	1.205704	-0.002198798
1	350.1754	1.205704	361.2	1.205704	-0.00216611
1	349.2911	1.208482	361.4	1.208482	-0.002114783
1	347.4745	1.208482	361.6	1.208482	-0.002159273
1	345.8963	1.208482	361.8	1.208482	-0.002418069
1	344.338	1.208482	362	1.208482	-0.002320236
1	342.2893	1.21126	362.2	1.21126	-0.002333366
1	341.2259	1.21126	362.4	1.21126	-0.00219521
1	341.2169	1.21126	362.6	1.21126	-0.00220895
1	339.4403	1.21126	362.8	1.21126	-0.002166674
1	336.6471	1.214038	363	1.214038	-0.002149462
1	334.0158	1.214038	363.2	1.214038	-0.002189405
1	327.5915	1.214038	363.4	1.214038	-0.002122287
1	323.8401	1.214038	363.6	1.214038	-0.002002995
1	323.8616	1.216817	363.8	1.216817	-0.001951857
1	323.8664	1.216817	364	1.216817	-0.001981682
1	323.8497	1.216817	364.2	1.216817	-0.0022552
1	324.1308	1.216817	364.4	1.216817	-0.0020618
1	324.6262	1.216817	364.6	1.216817	-0.002178243
1	324.7171	1.219595	364.8	1.219595	-0.002142134
1	324.6329	1.219595	365	1.219595	-0.002141233
1	324.5975	1.219595	365.2	1.219595	-0.002133947
1	325.102	1.219595	365.4	1.219595	-0.002171746
1	325.6535	1.222373	365.6	1.222373	-0.002159364
1	326.4153	1.222373	365.8	1.222373	-0.002160723
1	326.5926	1.222373	366	1.222373	-0.002211308
1	326.6159	1.222373	366.2	1.222373	-0.00231898
1	325.5908	1.225151	366.4	1.225151	-0.002327567
1	323.1583	1.225151	366.6	1.225151	-0.002305007
1	320.074	1.225151	366.8	1.225151	-0.002276312
1	318.3551	1.225151	367	1.225151	-0.00249751
1	317.6434	1.227929	367.2	1.227929	-0.00235903
1	317.6797	1.227929	367.4	1.227929	-0.00236414
1	317.0874	1.227929	367.6	1.227929	-0.00234633
1	317.0605	1.227929	367.8	1.227929	-0.002337985
1	317.6612	1.230707	368	1.230707	-0.002366361
1	317.2313	1.230707	368.2	1.230707	-0.002363515
1	317.9358	1.230707	368.4	1.230707	-0.002358875
1	318.6272	1.230707	368.6	1.230707	-0.002305486
1	319.401	1.233485	368.8	1.233485	-0.002295897
1	319.9147	1.233485	369	1.233485	-0.002261725
1	315.2823	1.233485	369.2	1.233485	-0.002260347
1	305.6684	1.233485	369.4	1.233485	-0.002284103
1	292.141	1.233485	369.6	1.233485	-0.002594466
1	287.5933	1.236263	369.8	1.236263	-0.002483994
1	288.0624	1.236263	370	1.236263	-0.002284502
1	288.0696	1.236263	370.2	1.236263	-0.002263339
1	287.3045	1.236263	370.4	1.236263	-0.002356808
1	286.1159	1.239042	370.6	1.239042	-0.002245852
1	285.7169	1.239042	370.8	1.239042	-0.002291162
1	285.843	1.239042	371	1.239042	-0.002251202
1	286.8881	1.239042	371.2	1.239042	-0.002262653
1	287.365	1.24182	371.4	1.24182	-0.002212281
1	288.1515	1.24182	371.6	1.24182	-0.002132838
1	288.7832	1.24182	371.8	1.24182	-0.002204858
1	289.2557	1.24182	372	1.24182	-0.002405328
1	290.3522	1.244598	372.2	1.244598	-0.002215126
1	289.8158	1.244598	372.4	1.244598	-0.002284597
1	287.6407	1.244598	372.6	1.244598	-0.002203663
1	286.8131	1.244598	372.8	1.244598	-0.002241238
1	285.3426	1.247376	373	1.247376	-0.00227792
1	283.9294	1.247376	373.2	1.247376	-0.002290729
1	283.2269	1.247376	373.4	1.247376	-0.002275069
1	283.6906	1.247376	373.6	1.247376	-0.00221359
1	284.3968	1.250154	373.8	1.250154	-0.002250523
1	285.1565	1.250154	374	1.250154	-0.002258942
1	286.0532	1.250154	374.2	1.250154	-0.00227072
1	286.7144	1.250154	374.4	1.250154	-0.002353142
1	287.1677	1.250154	374.6	1.250154	-0.002404517
1	287.4949	1.252932	374.8	1.252932	-0.002492244
1	287.5338	1.252932	375	1.252932	-0.002532169
1	287.948	1.252932	375.2	1.252932	-0.002506723
1	288.1094	1.252932	375.4	1.252932	-0.0025578
1	288.142	1.25571	375.6	1.25571	-0.002487756
1	288.6502	1.25571	375.8	1.25571	-0.002490203
1	287.3638	1.25571	376	1.25571	-0.002496968
1	286.214	1.25571	376.2	1.25571	-0.002374317
1	285.9137	1.258488	376.4	1.258488	-0.002457601
1	285.6561	1.258488	376.6	1.258488	-0.002477784
1	285.9601	1.258488	376.8	1.258488	-0.002496531
1	285.7738	1.258488	377	1.258488	-0.002576314
1	285.4134	1.261266	377.2	1.261266	-0.002620601
1	285.4533	1.261266	377.4	1.261266	-0.002525995
1	284.9648	1.261266	377.6	1.261266	-0.002530717
1	283.9984	1.261266	377.8	1.261266	-0.002560152
1	283.516	1.264045	378	1.264045	-0.00245582
1	283.2212	1.264045	378.2	1.264045	-0.002527742
1	283.3274	1.264045	378.4	1.264045	-0.00253397
1	283.3143	1.264045	378.6	1.264045	-0.002547903
1	282.8828	1.266823	378.8	1.266823	-0.002506144
1	281.666	1.266823	379	1.266823	-0.002505797
1	281.3979	1.266823	379.2	1.266823	-0.002516581
1	281.3853	1.266823	379.4	1.266823	-0.002698613
1	282.1979	1.266823	379.6	1.266823	-0.002754201
1	282.206	1.269601	379.8	1.269601	-0.002733958
1	283.2375	1.269601	380	1.269601	-0.002783378
1	283.1985	1.269601	380.2	1.269601	-0.002732406
1	283.1979	1.269601	380.4	1.269601	-0.002640532
1	283.2099	1.272379	380.6	1.272379	-0.002683795
1	283.5955	1.272379	380.8	1.272379	-0.002624766
1	283.9692	1.272379	381	1.272379	-0.002696477
1	283.381	1.272379	381.2	1.272379	-0.002692494
1	282.6678	1.275157	381.4	1.275157	-0.002680922
1	283.1911	1.275157	381.6	1.275157	-0.00277898
1	281.9551	1.275157	381.8	1.275157	-0.002722474
1	279.6762	1.275157	382	1.275157	-0.002759204
1	279.8726	1.277935	382.2	1.277935	-0.002785514
1	280.5165	1.277935	382.4	1.277935	-0.002790326
1	280.8556	1.277935	382.6	1.277935	-0.002751456
1	281.0786	1.277935	382.8	1.277935	-0.002472048
1	281.2984	1.280713	383	1.280713	-0.002566068
1	281.1009	1.280713	383.2	1.280713	-0.002490521
1	280.9037	1.280713	383.4	1.280713	-0.002562469
1	279.6613	1.280713	383.6	1.280713	-0.002803477
1	278.1988	1.283491	383.8	1.283491	-0.002633153
1	278.0653	1.283491	384	1.283491	-0.002735991
1	279.0374	1.283491	384.2	1.283491	-0.002789188
1	279.7891	1.283491	384.4	1.283491	-0.002687929
1	280.3517	1.28627	384.6	1.28627	-0.002491781
1	280.5795	1.28627	384.8	1.28627	-0.002370825
1	280.7853	1.28627	385	1.28627	-0.002471277
1	281.4377	1.28627	385.2	1.28627	-0.002473433
1	281.4129	1.28627	385.4	1.28627	-0.002568749
1	280.6465	1.289048	385.6	1.289048	-0.002522413
1	281.2883	1.289048	385.8	1.289048	-0.002223066
1	282.3736	1.289048	386	1.289048	-0.002418986
1	283.491	1.289048	386.2	1.289048	-0.00261885
1	284.2204	1.291826	386.4	1.291826	-0.002477108
1	284.8336	1.291826	386.6	1.291826	-0.002581038
1	285.3833	1.291826	386.8	1.291826	-0.002557854
1	285.9571	1.291826	387	1.291826	-0.002486732
1	286.6424	1.294604	387.2	1.294604	-0.00253974
1	287.2363	1.294604	387.4	1.294604	-0.002567944
1	287.3511	1.294604	387.6	1.294604	-0.002585913
1	287.7792	1.294604	387.8	1.294604	-0.002585613
1	288.6819	1.297382	388	1.297382	-0.002593449
1	288.5859	1.297382	388.2	1.297382	-0.002567669
1	288.1238	1.297382	388.4	1.297382	-0.002577475
1	287.7069	1.297382	388.6	1.297382	-0.002548503
1	287.7253	1.30016	388.8	1.30016	-0.0024051
1	287.5148	1.30016	389	1.30016	-0.00234531
1	287.6792	1.30016	389.2	1.30016	-0.002308638
1	288.0128	1.30016	389.4	1.30016	-0.002513597
1	287.9883	1.302938	389.6	1.302938	-0.002704372
1	287.6362	1.302938	389.8	1.302938	-0.002583764
1	287.9954	1.302938	390	1.302938	-0.002627318
1	287.7284	1.302938	390.2	1.302938	-0.002589632
1	287.8998	1.302938	390.4	1.302938	-0.002499605
1	288.0403	1.305716	390.6	1.305716	-0.002567178
1	288.6411	1.305716	390.8	1.305716	-0.002569934
1	289.1528	1.305716	391	1.305716	-0.002543006
1	289.1783	1.305716	391.2	1.305716	-0.002490844
1	289.1819	1.308495	391.4	1.308495	-0.002398359
1	289.3399	1.308495	391.6	1.308495	-0.002484884
1	289.3329	1.308495	391.8	1.308495	-0.002696373
1	288.4929	1.308495	392	1.308495	-0.002619195
1	288.3925	1.311273	392.2	1.311273	-0.002743211
1	288.8182	1.311273	392.4	1.311273	-0.002756499
1	288.955	1.311273	392.6	1.311273	-0.002684609
1	289.5817	1.311273	392.8	1.311273	-0.002502936
1	290.3326	1.314051	393	1.314051	-0.002533545
1	290.9454	1.314051	393.2	1.314051	-0.002470087
1	291.2845	1.314051	393.4	1.314051	-0.002479195
1	291.9848	1.314051	393.6	1.314051	-0.00250415
1	292.4693	1.316829	393.8	1.316829	-0.002538006
1	292.9188	1.316829	394	1.316829	-0.002534636
1	293.4315	1.316829	394.2	1.316829	-0.00265229
1	294.1078	1.316829	394.4	1.316829	-0.002570483
1	294.7528	1.319607	394.6	1.319607	-0.002595784
1	295.8755	1.319607	394.8	1.319607	-0.00262926
1	296.9597	1.319607	395	1.319607	-0.002635859
1	297.8573	1.319607	395.2	1.319607	-0.002644755
1	298.6706	1.322385	395.4	1.322385	-0.002622047
1	298.7695	1.322385	395.6	1.322385	-0.002508168
1	299.5267	1.322385	395.8	1.322385	-0.002462719
1	300.2238	1.322385	396	1.322385	-0.002401351
1	300.798	1.322385	396.2	1.322385	-0.002344309
1	301.583	1.325163	396.4	1.325163	-0.002458532
1	302.1687	1.325163	396.6	1.325163	-0.002460104
1	303.1878	1.325163	396.8	1.325163	-0.002439152
1	303.8069	1.325163	397	1.325163	-0.002528228
1	304.3272	1.327941	397.2	1.327941	-0.002463294
1	304.6935	1.327941	397.4	1.327941	-0.0024967
1	305.0199	1.327941	397.6	1.327941	-0.002527129
1	305.5187	1.327941	397.8	1.327941	-0.002580768
1	305.5435	1.33072	398	1.33072	-0.002712843
1	305.4259	1.33072	398.2	1.33072	-0.00274207
1	305.4289	1.33072	398.4	1.33072	-0.00262061
1	304.8022	1.33072	398.6	1.33072	-0.002220751
1	287.3671	1.333498	398.8	1.333498	-0.002215464
1	279.7799	1.333498	399	1.333498	-0.002296314
1	276.6421	1.333498	399.2	1.333498	-0.00233632
1	273.6082	1.333498	399.4	1.333498	-0.002481659
1	272.5837	1.336276	399.6	1.336276	-0.002438109
1	272.437	1.336276	399.8	1.336276	-0.002527108
1	272.8336	1.336276	400	1.336276	-0.002520001
1	273.1985	1.336276	400.2	1.336276	-0.002477353
1	274.073	1.339054	400.4	1.339054	-0.002483572
[truncated: 2,452 more rows]
