# Supplementary material for: Data of microstructure and mechanical properties of carbon foams derived from sucrose/polyacrylamide hydrogel
Source: Data Brief. 2016 Feb 15;7:117–22. doi: 10.1016/j.dib.2016.02.022 (PMC4764894; doi:10.1016/j.dib.2016.02.022)
Supplement: Supplementary file 5 — Supplementary material [file mmc5.csv]

num	force	lenth	time	position	biglength	smalllength
1	0.4862777	0.00277812	1.2	0.00277812	0	0.000144582
1	0.9528175	0.00277812	1.4	0.00277812	0	0.000199745
1	1.052362	0.00277812	1.6	0.00277812	0	0.00018092
1	1.40407	0.00555624	1.8	0.00555624	0	0.000110716
1	2.403431	0.00555624	2	0.00555624	0	0.000133405
1	3.058421	0.00555624	2.2	0.00555624	0	0.000151485
1	3.760982	0.00555624	2.4	0.00555624	0	3.67391E-05
1	4.462076	0.00555624	2.6	0.00555624	0	8.423E-05
1	5.16855	0.00833436	2.8	0.00833436	0	5.96841E-05
1	5.987165	0.00833436	3	0.00833436	0	-9.59988E-05
1	6.79563	0.00833436	3.2	0.00833436	0	-2.29732E-05
1	7.591132	0.00833436	3.4	0.00833436	0	-0.000157856
1	8.355816	0.01111248	3.6	0.01111248	0	-7.14391E-05
1	9.235943	0.01111248	3.8	0.01111248	0	-0.00011468
1	10.074	0.01111248	4	0.01111248	0	-0.000114794
1	10.94361	0.01111248	4.2	0.01111248	0	-0.000148826
1	11.82007	0.0138906	4.4	0.0138906	0	-0.000167916
1	12.68931	0.0138906	4.6	0.0138906	0	-0.000194666
1	13.58534	0.0138906	4.8	0.0138906	0	-0.000206044
1	14.53089	0.0138906	5	0.0138906	0	-8.6352E-05
1	15.4367	0.01666872	5.2	0.01666872	0	0.000149219
1	16.40402	0.01666872	5.4	0.01666872	0	0.000219694
1	17.3711	0.01666872	5.6	0.01666872	0	8.53944E-05
1	18.25551	0.01666872	5.8	0.01666872	0	0.000112609
1	19.24949	0.01944684	6	0.01944684	0	-2.61099E-05
1	20.29519	0.01944684	6.2	0.01944684	0	2.13629E-05
1	21.18009	0.01944684	6.4	0.01944684	0	-9.20453E-05
1	22.29918	0.01944684	6.6	0.01944684	0	-0.000116619
1	23.19495	0.02222496	6.8	0.02222496	0	-4.78236E-05
1	24.21021	0.02222496	7	0.02222496	0	-3.6691E-05
1	25.25066	0.02222496	7.2	0.02222496	0	-2.82273E-05
1	26.1149	0.02222496	7.4	0.02222496	0	4.95264E-05
1	27.11107	0.02500308	7.6	0.02500308	0	9.24555E-05
1	28.04134	0.02500308	7.8	0.02500308	0	1.16819E-05
1	28.88405	0.02500308	8	0.02500308	0	2.72177E-05
1	29.77934	0.02500308	8.2	0.02500308	0	-0.000240516
1	30.58487	0.02500308	8.4	0.02500308	0	-0.000145217
1	31.45693	0.0277812	8.6	0.0277812	0	-0.000160756
1	32.30391	0.0277812	8.8	0.0277812	0	0.000105604
1	33.0988	0.0277812	9	0.0277812	0	-1.96823E-05
1	33.98725	0.0277812	9.2	0.0277812	0	8.62359E-05
1	34.77064	0.03055932	9.4	0.03055932	0	0.000116586
1	35.6581	0.03055932	9.6	0.03055932	0	0.000140904
1	36.53872	0.03055932	9.8	0.03055932	0	8.32252E-05
1	37.32603	0.03055932	10	0.03055932	0	0.000139073
1	38.17852	0.03333744	10.2	0.03333744	0	0.000126582
1	39.00729	0.03333744	10.4	0.03333744	0	0.000134218
1	39.85317	0.03333744	10.6	0.03333744	0	0.000142416
1	40.73318	0.03333744	10.8	0.03333744	0	0.000147989
1	41.49126	0.03611556	11	0.03611556	0	0.000106549
1	42.35646	0.03611556	11.2	0.03611556	0	6.82216E-05
1	43.11418	0.03611556	11.4	0.03611556	0	-2.72199E-05
1	43.92925	0.03611556	11.6	0.03611556	0	-0.000074811
1	44.63902	0.03889368	11.8	0.03889368	0	1.281E-05
1	45.4119	0.03889368	12	0.03889368	0	-3.01875E-05
1	46.15042	0.03889368	12.2	0.03889368	0	-3.28948E-05
1	46.88624	0.03889368	12.4	0.03889368	0	0.000249314
1	47.70461	0.0416718	12.6	0.0416718	0	0.000131224
1	48.26091	0.0416718	12.8	0.0416718	0	0.000209156
1	49.09885	0.0416718	13	0.0416718	0	0.000299084
1	49.7893	0.0416718	13.2	0.0416718	0	0.000149129
1	50.43415	0.0416718	13.4	0.0416718	0	0.000180698
1	51.24627	0.04444992	13.6	0.04444992	0	0.000234784
1	51.94015	0.04444992	13.8	0.04444992	0	0.000230101
1	52.62841	0.04444992	14	0.04444992	0	0.000203006
1	53.38845	0.04444992	14.2	0.04444992	0	0.000191131
1	54.13943	0.04722804	14.4	0.04722804	0	0.00010854
1	54.79112	0.04722804	14.6	0.04722804	0	0.000116132
1	55.50347	0.04722804	14.8	0.04722804	0	1.08658E-05
1	56.20639	0.04722804	15	0.04722804	0	0.00010216
1	56.84744	0.05000616	15.2	0.05000616	0	6.99452E-05
1	57.57837	0.05000616	15.4	0.05000616	0	8.33989E-05
1	58.21893	0.05000616	15.6	0.05000616	0	0.000157059
1	58.90779	0.05000616	15.8	0.05000616	0	0.00011406
1	59.54212	0.05278428	16	0.05278428	0	0.000248908
1	60.15602	0.05278428	16.2	0.05278428	0	0.000279728
1	60.79071	0.05278428	16.4	0.05278428	0	0.000329377
1	61.52825	0.05278428	16.6	0.05278428	0	0.000239802
1	62.09261	0.0555624	16.8	0.0555624	0	0.000238121
1	62.81034	0.0555624	17	0.0555624	0	0.000219643
1	63.53675	0.0555624	17.2	0.0555624	0	9.73078E-05
1	64.16973	0.0555624	17.4	0.0555624	0	9.4744E-05
1	65.02013	0.05834052	17.6	0.05834052	0	0.000163736
1	65.74104	0.05834052	17.8	0.05834052	0	0.000140503
1	66.48677	0.05834052	18	0.05834052	0	9.10347E-05
1	67.21759	0.05834052	18.2	0.05834052	0	7.61361E-05
1	67.92699	0.05834052	18.4	0.05834052	0	7.3336E-05
1	68.6512	0.06111864	18.6	0.06111864	0	6.72536E-05
1	69.41515	0.06111864	18.8	0.06111864	0	8.79111E-05
1	70.15037	0.06111864	19	0.06111864	0	9.7789E-05
1	70.8676	0.06111864	19.2	0.06111864	0	0.000211549
1	71.52296	0.06389676	19.4	0.06389676	0	0.00034725
1	72.29167	0.06389676	19.6	0.06389676	0	0.000402932
1	73.01624	0.06389676	19.8	0.06389676	0	0.000431167
1	73.69887	0.06389676	20	0.06389676	0	0.00043297
1	74.42162	0.06667488	20.2	0.06667488	0	0.000352002
1	75.1106	0.06667488	20.4	0.06667488	0	0.000241334
1	75.77207	0.06667488	20.6	0.06667488	0	0.000155638
1	76.47293	0.06667488	20.8	0.06667488	0	8.79826E-05
1	77.13464	0.069453	21	0.069453	0	5.8492E-05
1	77.91424	0.069453	21.2	0.069453	0	5.45166E-05
1	78.64285	0.069453	21.4	0.069453	0	0.00012708
1	79.37696	0.069453	21.6	0.069453	0	0.000124236
1	80.14471	0.07223112	21.8	0.07223112	0	0.000255972
1	80.8771	0.07223112	22	0.07223112	0	0.000385817
1	81.6451	0.07223112	22.2	0.07223112	0	0.000415037
1	82.445	0.07223112	22.4	0.07223112	0	0.00045925
1	83.13055	0.07500924	22.6	0.07500924	0	0.000410982
1	83.95883	0.07500924	22.8	0.07500924	0	0.000345101
1	84.84446	0.07500924	23	0.07500924	0	0.000352248
1	85.70587	0.07500924	23.2	0.07500924	0	0.000248874
1	86.61133	0.07778736	23.4	0.07778736	0	0.000237427
1	87.38909	0.07778736	23.6	0.07778736	0	0.000282061
1	88.25552	0.07778736	23.8	0.07778736	0	0.000286449
1	89.1447	0.07778736	24	0.07778736	0	0.000272476
1	89.85214	0.07778736	24.2	0.07778736	0	0.000270688
1	90.83831	0.08056548	24.4	0.08056548	0	0.000257676
1	91.72821	0.08056548	24.6	0.08056548	0	0.000255657
1	92.61874	0.08056548	24.8	0.08056548	0	0.000234427
1	93.59548	0.08056548	25	0.08056548	0	0.000246298
1	94.53736	0.0833436	25.2	0.0833436	0	0.000274182
1	95.48071	0.0833436	25.4	0.0833436	0	0.000255301
1	96.43653	0.0833436	25.6	0.0833436	0	0.000368455
1	97.42966	0.0833436	25.8	0.0833436	0	0.000391051
1	98.47402	0.08612172	26	0.08612172	0	0.000314962
1	99.46727	0.08612172	26.2	0.08612172	0	0.000348989
1	100.3825	0.08612172	26.4	0.08612172	0	0.00038412
1	101.5678	0.08612172	26.6	0.08612172	0	0.000407755
1	102.5123	0.08889984	26.8	0.08889984	0	0.000553754
1	103.6123	0.08889984	27	0.08889984	0	0.000477992
1	104.6787	0.08889984	27.2	0.08889984	0	0.000464256
1	105.6682	0.08889984	27.4	0.08889984	0	0.000465407
1	106.836	0.09167796	27.6	0.09167796	0	0.000492102
1	107.9095	0.09167796	27.8	0.09167796	0	0.000479962
1	109.005	0.09167796	28	0.09167796	0	0.000460063
1	110.1376	0.09167796	28.2	0.09167796	0	0.000439106
1	111.1401	0.09445608	28.4	0.09445608	0	0.000416734
1	112.3145	0.09445608	28.6	0.09445608	0	0.000409675
1	113.4299	0.09445608	28.8	0.09445608	0	0.00039403
1	114.3965	0.09445608	29	0.09445608	0	0.000360251
1	115.8244	0.0972342	29.2	0.0972342	0	0.000351783
1	116.8582	0.0972342	29.4	0.0972342	0	0.000340623
1	117.935	0.0972342	29.6	0.0972342	0	0.000359343
1	119.2878	0.0972342	29.8	0.0972342	0	0.000381583
1	120.3943	0.0972342	30	0.0972342	0	0.000339166
1	121.0685	0.1000123	30.2	0.1000123	0	0.00033346
1	121.179	0.1000123	30.4	0.1000123	0	0.000328947
1	122.2726	0.1000123	30.6	0.1000123	0	0.000250763
1	123.4944	0.1000123	30.8	0.1000123	0	0.000341698
1	124.6674	0.1027904	31	0.1027904	0	0.00024098
1	125.6863	0.1027904	31.2	0.1027904	0	0.000315955
1	126.9964	0.1027904	31.4	0.1027904	0	0.000280769
1	128.1605	0.1027904	31.6	0.1027904	0	0.000247242
1	129.4319	0.1055686	31.8	0.1055686	0	0.000226889
1	130.6196	0.1055686	32	0.1055686	0	0.000129031
1	131.7876	0.1055686	32.2	0.1055686	0	0.000122922
1	133.0052	0.1055686	32.4	0.1055686	0	0.000184592
1	134.0473	0.1083467	32.6	0.1083467	0	0.000179086
1	135.2514	0.1083467	32.8	0.1083467	0	0.000140607
1	136.2862	0.1083467	33	0.1083467	0	0.000109964
1	137.4327	0.1083467	33.2	0.1083467	0	0.000112296
1	138.5715	0.1111248	33.4	0.1111248	0	9.59123E-05
1	139.6656	0.1111248	33.6	0.1111248	0	0.000100901
1	140.8603	0.1111248	33.8	0.1111248	0	0.000107475
1	141.8882	0.1111248	34	0.1111248	0	9.82796E-05
1	142.9192	0.1139029	34.2	0.1139029	0	0.000206895
1	144.1653	0.1139029	34.4	0.1139029	0	0.000206917
1	145.2284	0.1139029	34.6	0.1139029	0	0.000157215
1	146.3156	0.1139029	34.8	0.1139029	0	0.000191828
1	147.4667	0.1139029	35	0.1139029	0	0.000199516
1	148.5602	0.116681	35.2	0.116681	0	0.000239187
1	149.6052	0.116681	35.4	0.116681	0	0.000239769
1	150.6412	0.116681	35.6	0.116681	0	0.000244229
1	151.7796	0.116681	35.8	0.116681	0	0.000242728
1	152.833	0.1194592	36	0.1194592	0	0.000255995
1	153.7944	0.1194592	36.2	0.1194592	0	0.000258557
1	155.206	0.1194592	36.4	0.1194592	0	0.000257795
1	156.1318	0.1194592	36.6	0.1194592	0	0.000304452
1	157.2177	0.1222373	36.8	0.1222373	0	0.000293777
1	158.4885	0.1222373	37	0.1222373	0	0.000304692
1	159.3739	0.1222373	37.2	0.1222373	0	0.00030098
1	160.4159	0.1222373	37.4	0.1222373	0	0.000327208
1	161.5499	0.1250154	37.6	0.1250154	0	0.000638071
1	162.3693	0.1250154	37.8	0.1250154	0	0.000406145
1	163.5315	0.1250154	38	0.1250154	0	0.00051716
1	164.5784	0.1250154	38.2	0.1250154	0	0.000397255
1	165.4235	0.1277935	38.4	0.1277935	0	0.000375766
1	166.5635	0.1277935	38.6	0.1277935	0	0.000256849
1	167.5514	0.1277935	38.8	0.1277935	0	0.000198579
1	168.472	0.1277935	39	0.1277935	0	0.000194959
1	169.6538	0.1305716	39.2	0.1305716	0	0.000256838
1	170.4712	0.1305716	39.4	0.1305716	0	0.000248964
1	171.5197	0.1305716	39.6	0.1305716	0	0.000232055
1	172.5055	0.1305716	39.8	0.1305716	0	0.000223726
1	173.3363	0.1305716	40	0.1305716	0	0.00025274
1	174.455	0.1333498	40.2	0.1333498	0	0.000292656
1	175.1824	0.1333498	40.4	0.1333498	0	0.000442922
1	176.0693	0.1333498	40.6	0.1333498	0	0.00050701
1	176.9066	0.1333498	40.8	0.1333498	0	0.000466279
1	177.7498	0.1361279	41	0.1361279	0	0.000225528
1	178.7104	0.1361279	41.2	0.1361279	0	0.000380473
1	179.3269	0.1361279	41.4	0.1361279	0	0.000290275
1	180.1552	0.1361279	41.6	0.1361279	0	0.00039627
1	177.7991	0.138906	41.8	0.138906	0	0.000391248
1	178.3529	0.138906	42	0.138906	0	0.000331806
1	179.4594	0.138906	42.2	0.138906	0	0.000284736
1	180.3567	0.138906	42.4	0.138906	0	0.000291926
1	180.8967	0.1416841	42.6	0.1416841	0	0.000221877
1	182.0143	0.1416841	42.8	0.1416841	0	0.000297925
1	182.6877	0.1416841	43	0.1416841	0	0.000324657
1	183.4933	0.1416841	43.2	0.1416841	0	0.000314884
1	184.2988	0.1444622	43.4	0.1444622	0	0.000450293
1	185.0242	0.1444622	43.6	0.1444622	0	0.000554375
1	185.7519	0.1444622	43.8	0.1444622	0	0.000842562
1	186.4217	0.1444622	44	0.1444622	0	0.000735248
1	187.0562	0.1472404	44.2	0.1472404	0	0.000698895
1	187.8563	0.1472404	44.4	0.1472404	0	0.00044457
1	188.3996	0.1472404	44.6	0.1472404	0	0.000468204
1	189.2136	0.1472404	44.8	0.1472404	0	0.000364627
1	189.8967	0.1472404	45	0.1472404	0	0.000323381
1	190.4363	0.1500185	45.2	0.1500185	0	0.000341491
1	191.3534	0.1500185	45.4	0.1500185	0	0.000424654
1	191.8793	0.1500185	45.6	0.1500185	0	0.000379678
1	192.6672	0.1500185	45.8	0.1500185	0	0.000359207
1	193.4072	0.1527966	46	0.1527966	0	0.000328459
1	193.9435	0.1527966	46.2	0.1527966	0	0.000309612
1	194.7959	0.1527966	46.4	0.1527966	0	0.000213696
1	195.4235	0.1527966	46.6	0.1527966	0	0.000202822
1	196.0768	0.1555747	46.8	0.1555747	0	0.00025044
1	196.8389	0.1555747	47	0.1555747	0	0.000186872
1	197.4403	0.1555747	47.2	0.1555747	0	0.000161166
1	198.1353	0.1555747	47.4	0.1555747	0	0.000132022
1	198.9114	0.1583529	47.6	0.1583529	0	0.000122648
1	199.4903	0.1583529	47.8	0.1583529	0	8.80613E-05
1	200.3145	0.1583529	48	0.1583529	0	-5.08451E-05
1	201.0342	0.1583529	48.2	0.1583529	0	-4.00559E-06
1	201.7961	0.161131	48.4	0.161131	0	-5.94084E-07
1	202.5639	0.161131	48.6	0.161131	0	4.00246E-06
1	203.3056	0.161131	48.8	0.161131	0	-2.62484E-05
1	204.0282	0.161131	49	0.161131	0	-3.76123E-05
1	204.7378	0.1639091	49.2	0.1639091	0	-3.55191E-05
1	205.3805	0.1639091	49.4	0.1639091	0	-1.79356E-05
1	206.0811	0.1639091	49.6	0.1639091	0	-1.88271E-06
1	206.8492	0.1639091	49.8	0.1639091	0	-1.2195E-05
1	207.3984	0.1639091	50	0.1639091	0	-3.0059E-05
1	208.1071	0.1666872	50.2	0.1666872	0	-6.33421E-06
1	208.7318	0.1666872	50.4	0.1666872	0	3.63631E-05
1	209.3444	0.1666872	50.6	0.1666872	0	0.000207698
1	209.9224	0.1666872	50.8	0.1666872	0	0.000257932
1	210.4812	0.1694653	51	0.1694653	0	0.000270242
1	211.3553	0.1694653	51.2	0.1694653	0	0.000224761
1	211.9163	0.1694653	51.4	0.1694653	0	0.000182821
1	212.4877	0.1694653	51.6	0.1694653	0	0.000212042
1	213.1387	0.1722434	51.8	0.1722434	0	0.00022586
1	213.7745	0.1722434	52	0.1722434	0	0.000203069
1	214.5054	0.1722434	52.2	0.1722434	0	-1.85788E-05
1	215.1018	0.1722434	52.4	0.1722434	0	0.000129578
1	215.7828	0.1750216	52.6	0.1750216	0	0.000116046
1	216.4967	0.1750216	52.8	0.1750216	0	0.000116677
1	217.0642	0.1750216	53	0.1750216	0	9.14287E-05
1	217.7652	0.1750216	53.2	0.1750216	0	7.14538E-05
1	218.6168	0.1777997	53.4	0.1777997	0	6.724E-05
1	219.2025	0.1777997	53.6	0.1777997	0	9.86568E-05
1	220.115	0.1777997	53.8	0.1777997	0	0.000116362
1	220.6769	0.1777997	54	0.1777997	0	0.000205245
1	221.677	0.1805778	54.2	0.1805778	0	0.000119693
1	222.2735	0.1805778	54.4	0.1805778	0	0.000142324
1	223.0227	0.1805778	54.6	0.1805778	0	0.000164854
1	223.8108	0.1805778	54.8	0.1805778	0	0.000173633
1	224.6033	0.1833559	55	0.1833559	0	0.000138392
1	225.3047	0.1833559	55.2	0.1833559	0	0.000123727
1	226.0966	0.1833559	55.4	0.1833559	0	0.000116601
1	226.7564	0.1833559	55.6	0.1833559	0	0.00010175
1	227.5151	0.1833559	55.8	0.1833559	0	9.97245E-05
1	228.3626	0.186134	56	0.186134	0	0.000110041
1	228.9617	0.186134	56.2	0.186134	0	0.000121162
1	229.8042	0.186134	56.4	0.186134	0	9.23709E-05
1	230.5374	0.186134	56.6	0.186134	0	-0.000129342
1	231.3763	0.1889122	56.8	0.1889122	0	5.42162E-05
1	232.1512	0.1889122	57	0.1889122	0	-4.55213E-05
1	232.8803	0.1889122	57.2	0.1889122	0	8.35252E-05
1	233.7123	0.1889122	57.4	0.1889122	0	8.9533E-05
1	234.5397	0.1916903	57.6	0.1916903	0	4.21239E-05
1	235.3562	0.1916903	57.8	0.1916903	0	-0.000117701
1	236.4067	0.1916903	58	0.1916903	0	5.82368E-06
1	237.125	0.1916903	58.2	0.1916903	0	-0.000112819
1	238.1398	0.1944684	58.4	0.1944684	0	-6.48178E-05
1	239.0458	0.1944684	58.6	0.1944684	0	8.64438E-06
1	239.8185	0.1944684	58.8	0.1944684	0	-2.5424E-05
1	240.6843	0.1944684	59	0.1944684	0	-4.5444E-05
1	241.6042	0.1972465	59.2	0.1972465	0	-1.31452E-05
1	242.5196	0.1972465	59.4	0.1972465	0	8.30642E-06
1	243.4833	0.1972465	59.6	0.1972465	0	2.21693E-05
1	244.3689	0.1972465	59.8	0.1972465	0	5.83046E-05
1	245.2798	0.2000246	60	0.2000246	0	7.04103E-05
1	246.2937	0.2000246	60.2	0.2000246	0	8.81927E-05
1	247.0951	0.2000246	60.4	0.2000246	0	0.000112834
1	247.9975	0.2000246	60.6	0.2000246	0	0.000144047
1	248.9533	0.2000246	60.8	0.2000246	0	0.000269021
1	249.8535	0.2028028	61	0.2028028	0	0.000298652
1	250.9197	0.2028028	61.2	0.2028028	0	0.000220571
1	251.6638	0.2028028	61.4	0.2028028	0	6.39331E-05
1	252.6921	0.2028028	61.6	0.2028028	0	0.000217225
1	253.6036	0.2055809	61.8	0.2055809	0	0.00023099
1	254.4848	0.2055809	62	0.2055809	0	0.000119611
1	255.4841	0.2055809	62.2	0.2055809	0	0.000197583
1	256.2964	0.2055809	62.4	0.2055809	0	0.000164852
1	257.3087	0.208359	62.6	0.208359	0	0.000150404
1	258.259	0.208359	62.8	0.208359	0	0.000265275
1	259.0889	0.208359	63	0.208359	0	0.00019874
1	260.1747	0.208359	63.2	0.208359	0	-2.80823E-05
1	261.1176	0.2111371	63.4	0.2111371	0	0.000147003
1	261.9562	0.2111371	63.6	0.2111371	0	8.34853E-05
1	262.8925	0.2111371	63.8	0.2111371	0	0.000180026
1	263.9102	0.2111371	64	0.2111371	0	0.000171858
1	264.7651	0.2139152	64.2	0.2139152	0	0.000167783
1	265.8396	0.2139152	64.4	0.2139152	0	0.000141524
1	266.6929	0.2139152	64.6	0.2139152	0	0.000138832
1	267.6982	0.2139152	64.8	0.2139152	0	0.000135892
1	268.6535	0.2166934	65	0.2166934	0	0.000137199
1	269.416	0.2166934	65.2	0.2166934	0	0.00012988
1	270.6198	0.2166934	65.4	0.2166934	0	0.000110481
1	271.532	0.2166934	65.6	0.2166934	0	9.9044E-05
1	272.442	0.2194715	65.8	0.2194715	0	6.6856E-05
1	273.2657	0.2194715	66	0.2194715	0	1.78705E-05
1	273.9654	0.2194715	66.2	0.2194715	0	3.38976E-06
1	274.9306	0.2194715	66.4	0.2194715	0	-8.68451E-05
1	275.916	0.2194715	66.6	0.2194715	0	-0.000132876
1	276.7182	0.2222496	66.8	0.2222496	0	-8.80212E-05
1	277.8066	0.2222496	67	0.2222496	0	-0.000127139
1	278.6322	0.2222496	67.2	0.2222496	0	-0.000154906
1	279.6032	0.2222496	67.4	0.2222496	0	-0.000167713
1	280.7661	0.2250277	67.6	0.2250277	0	-0.000170742
1	281.6191	0.2250277	67.8	0.2250277	0	-0.000163199
1	282.6486	0.2250277	68	0.2250277	0	-0.000182602
1	283.2866	0.2250277	68.2	0.2250277	0	-0.000181141
1	275.8293	0.2278059	68.4	0.2278059	0	-0.000180031
1	254.0803	0.2278059	68.6	0.2278059	0	-0.000301867
1	258.638	0.2278059	68.8	0.2278059	0	-0.000326852
1	261.4607	0.2278059	69	0.2278059	0	-0.00034644
1	263.7016	0.230584	69.2	0.230584	0	-0.000236106
1	265.7177	0.230584	69.4	0.230584	0	-0.000287985
1	266.9392	0.230584	69.6	0.230584	0	-0.000262514
1	268.417	0.230584	69.8	0.230584	0	-0.000280565
1	270.3713	0.2333621	70	0.2333621	0	-0.000290106
1	272.2825	0.2333621	70.2	0.2333621	0	-0.000235227
1	274.0959	0.2333621	70.4	0.2333621	0	-0.00021334
1	275.7992	0.2333621	70.6	0.2333621	0	-0.00018499
1	277.5224	0.2361402	70.8	0.2361402	0	-4.88774E-05
1	279.1601	0.2361402	71	0.2361402	0	-0.000139547
1	280.7954	0.2361402	71.2	0.2361402	0	-0.000175236
1	282.1666	0.2361402	71.4	0.2361402	0	-0.000123777
1	283.7355	0.2361402	71.6	0.2361402	0	-0.000104962
1	285.3802	0.2389183	71.8	0.2389183	0	-0.000132812
1	286.3487	0.2389183	72	0.2389183	0	-0.000125591
1	287.718	0.2389183	72.2	0.2389183	0	-0.000130284
1	288.6712	0.2389183	72.4	0.2389183	0	-0.000193172
1	289.8893	0.2416964	72.6	0.2416964	0	-0.000205255
1	291.1284	0.2416964	72.8	0.2416964	0	-0.000185484
1	292.2097	0.2416964	73	0.2416964	0	-0.00019748
1	293.5432	0.2416964	73.2	0.2416964	0	-0.000179182
1	294.8382	0.2444746	73.4	0.2444746	0	-3.04871E-05
1	295.2759	0.2444746	73.6	0.2444746	0	7.82951E-05
1	296.1086	0.2444746	73.8	0.2444746	0	0.000115205
1	297.0847	0.2444746	74	0.2444746	0	7.13369E-05
1	298.4027	0.2472527	74.2	0.2472527	0	-0.000141912
1	299.6113	0.2472527	74.4	0.2472527	0	4.22306E-05
1	300.8138	0.2472527	74.6	0.2472527	0	0.000189472
1	302.1033	0.2472527	74.8	0.2472527	0	5.45236E-05
1	303.2277	0.2500308	75	0.2500308	0	5.86729E-05
1	304.4918	0.2500308	75.2	0.2500308	0	1.22792E-06
1	305.5695	0.2500308	75.4	0.2500308	0	-6.97805E-06
1	306.8367	0.2500308	75.6	0.2500308	0	1.93827E-05
1	307.9535	0.2528089	75.8	0.2528089	0	5.74994E-05
1	309.098	0.2528089	76	0.2528089	0	1.43736E-05
1	310.2879	0.2528089	76.2	0.2528089	0	-0.000240193
1	311.484	0.2528089	76.4	0.2528089	0	-0.000329666
1	312.3718	0.2528089	76.6	0.2528089	0	-0.000234321
1	313.4276	0.255587	76.8	0.255587	0	-0.000295018
1	314.7461	0.255587	77	0.255587	0	-0.000272694
1	315.8114	0.255587	77.2	0.255587	0	-0.000327821
1	317.0174	0.255587	77.4	0.255587	0	-0.000282917
1	318.2622	0.2583652	77.6	0.2583652	0	-0.000308104
1	319.4932	0.2583652	77.8	0.2583652	0	-0.000284908
1	320.9816	0.2583652	78	0.2583652	0	-0.000343746
1	322.1428	0.2583652	78.2	0.2583652	0	-0.000343969
1	323.4768	0.2611433	78.4	0.2611433	0	-0.000329613
1	324.84	0.2611433	78.6	0.2611433	0	-0.000317375
1	325.7494	0.2611433	78.8	0.2611433	0	-0.000212431
1	327.3749	0.2611433	79	0.2611433	0	-0.000200481
1	328.8665	0.2639214	79.2	0.2639214	0	-0.000188159
1	329.9435	0.2639214	79.4	0.2639214	0	-0.000155316
1	331.3801	0.2639214	79.6	0.2639214	0	-0.000187456
1	332.5623	0.2639214	79.8	0.2639214	0	-0.000183069
1	333.7475	0.2666995	80	0.2666995	0	-0.000181412
1	335.0216	0.2666995	80.2	0.2666995	0	-0.000187994
1	336.1991	0.2666995	80.4	0.2666995	0	-0.000223494
1	337.5678	0.2666995	80.6	0.2666995	0	-0.000344725
1	339.0926	0.2694776	80.8	0.2694776	0	-0.000336588
1	340.2128	0.2694776	81	0.2694776	0	-0.000291658
1	341.8152	0.2694776	81.2	0.2694776	0	-0.000295733
1	343.1602	0.2694776	81.4	0.2694776	0	-0.000338298
1	344.5177	0.2722558	81.6	0.2722558	0	-0.000319621
1	346.0045	0.2722558	81.8	0.2722558	0	-4.43594E-05
1	347.4533	0.2722558	82	0.2722558	0	-0.000144946
1	348.9691	0.2722558	82.2	0.2722558	0	-4.20353E-05
1	350.4018	0.2722558	82.4	0.2722558	0	-2.93612E-05
1	351.8878	0.2750339	82.6	0.2750339	0	-1.68765E-05
1	353.3142	0.2750339	82.8	0.2750339	0	-7.38223E-05
1	354.4844	0.2750339	83	0.2750339	0	-1.21981E-05
1	356.2017	0.2750339	83.2	0.2750339	0	-3.32075E-05
1	357.4769	0.277812	83.4	0.277812	0	-1.14609E-05
1	359.1515	0.277812	83.6	0.277812	0	1.57308E-06
1	360.7439	0.277812	83.8	0.277812	0	-2.4184E-05
1	362.1482	0.277812	84	0.277812	0	-0.000184582
1	363.891	0.2805901	84.2	0.2805901	0	-6.32046E-05
1	365.5497	0.2805901	84.4	0.2805901	0	-0.000160635
1	366.9067	0.2805901	84.6	0.2805901	0	-0.000122183
1	367.2126	0.2805901	84.8	0.2805901	0	-0.000451212
1	368.3883	0.2833683	85	0.2833683	0	-0.000333835
1	369.7537	0.2833683	85.2	0.2833683	0	-0.00034398
1	371.5634	0.2833683	85.4	0.2833683	0	-0.000349278
1	372.8587	0.2833683	85.6	0.2833683	0	-0.000280941
1	374.5848	0.2861464	85.8	0.2861464	0	-0.000305725
1	376.1768	0.2861464	86	0.2861464	0	-0.000321962
1	377.5462	0.2861464	86.2	0.2861464	0	-0.000286942
1	379.1894	0.2861464	86.4	0.2861464	0	-0.000245201
1	380.8194	0.2889245	86.6	0.2889245	0	-0.00026934
1	382.1624	0.2889245	86.8	0.2889245	0	-0.000265697
1	383.7112	0.2889245	87	0.2889245	0	-0.000239945
1	385.1844	0.2889245	87.2	0.2889245	0	-0.000202289
1	386.7437	0.2889245	87.4	0.2889245	0	-7.72493E-05
1	388.1606	0.2917026	87.6	0.2917026	0	-8.3346E-05
1	389.5127	0.2917026	87.8	0.2917026	0	-0.000197986
1	391.0346	0.2917026	88	0.2917026	0	-0.000185944
1	392.4486	0.2917026	88.2	0.2917026	0	-0.000229618
1	393.6993	0.2944807	88.4	0.2944807	0	-0.00027628
1	394.963	0.2944807	88.6	0.2944807	0	-0.000172931
1	396.4052	0.2944807	88.8	0.2944807	0	-0.000187925
1	397.9377	0.2944807	89	0.2944807	0	-0.000185189
1	399.4815	0.2972589	89.2	0.2972589	0	-9.72017E-05
1	400.8091	0.2972589	89.4	0.2972589	0	-0.000182003
1	402.3674	0.2972589	89.6	0.2972589	0	-0.000200918
1	403.9035	0.2972589	89.8	0.2972589	0	-0.000199942
1	405.7379	0.300037	90	0.300037	0	-0.00026836
1	407.2051	0.300037	90.2	0.300037	0	-0.000189928
1	408.6708	0.300037	90.4	0.300037	0	-0.000237445
1	410.7303	0.300037	90.6	0.300037	0	-0.000258673
1	412.227	0.3028151	90.8	0.3028151	0	-0.000281372
1	414.189	0.3028151	91	0.3028151	0	-0.000385002
1	415.5936	0.3028151	91.2	0.3028151	0	-0.000281135
1	417.2595	0.3028151	91.4	0.3028151	0	-6.12886E-05
1	418.7872	0.3055932	91.6	0.3055932	0	-0.000250194
1	420.8668	0.3055932	91.8	0.3055932	0	-5.00246E-05
1	422.4005	0.3055932	92	0.3055932	0	-4.65796E-05
1	424.3184	0.3055932	92.2	0.3055932	0	-5.65509E-05
1	426.1678	0.3055932	92.4	0.3055932	0	-5.35109E-05
1	427.8175	0.3083713	92.6	0.3083713	0	-6.14815E-05
1	429.803	0.3083713	92.8	0.3083713	0	-7.97295E-05
1	430.8092	0.3083713	93	0.3083713	0	-7.22929E-05
1	432.7285	0.3083713	93.2	0.3083713	0	-6.73875E-05
1	434.2003	0.3111494	93.4	0.3111494	0	-9.30404E-05
1	435.8226	0.3111494	93.6	0.3111494	0	-9.02537E-05
1	437.9203	0.3111494	93.8	0.3111494	0	-7.61841E-05
1	439.2814	0.3111494	94	0.3111494	0	-4.81259E-05
1	441.2808	0.3139276	94.2	0.3139276	0	-4.77297E-05
1	442.927	0.3139276	94.4	0.3139276	0	-1.08394E-05
1	444.7651	0.3139276	94.6	0.3139276	0	-9.65998E-06
1	446.7718	0.3139276	94.8	0.3139276	0	6.77153E-06
1	448.4098	0.3167057	95	0.3167057	0	1.71512E-05
1	450.1826	0.3167057	95.2	0.3167057	0	1.49105E-05
1	451.9941	0.3167057	95.4	0.3167057	0	2.98719E-05
1	453.3145	0.3167057	95.6	0.3167057	0	2.47489E-05
1	454.777	0.3194838	95.8	0.3194838	0	9.22377E-06
1	456.1601	0.3194838	96	0.3194838	0	-4.9805E-06
1	457.7596	0.3194838	96.2	0.3194838	0	2.55509E-07
1	459.5806	0.3194838	96.4	0.3194838	0	-3.31908E-05
1	461.0193	0.3222619	96.6	0.3222619	0	-0.000320155
1	462.7697	0.3222619	96.8	0.3222619	0	-0.000399716
1	464.635	0.3222619	97	0.3222619	0	-0.000622806
1	466.1101	0.3222619	97.2	0.3222619	0	-0.000507268
1	467.5466	0.3222619	97.4	0.3222619	0	-0.000528053
1	468.9545	0.32504	97.6	0.32504	0	-0.000512872
1	470.5871	0.32504	97.8	0.32504	0	-0.000405092
1	472.3902	0.32504	98	0.32504	0	-0.00029209
1	473.8998	0.32504	98.2	0.32504	0	-0.00019866
1	475.6725	0.3278182	98.4	0.3278182	0	-0.000147556
1	476.1454	0.3278182	98.6	0.3278182	0	-0.000161856
1	477.0604	0.3278182	98.8	0.3278182	0	-0.000234293
1	478.91	0.3278182	99	0.3278182	0	-0.000230834
1	478.8936	0.3305963	99.2	0.3305963	0	-0.00021665
1	479.7293	0.3305963	99.4	0.3305963	0	-0.000227381
1	481.8191	0.3305963	99.6	0.3305963	0	-0.000224506
1	483.1628	0.3305963	99.8	0.3305963	0	-0.000251639
1	485.0173	0.3333744	100	0.3333744	0	-0.000281852
1	486.8961	0.3333744	100.2	0.3333744	0	-0.000316328
1	488.5761	0.3333744	100.4	0.3333744	0	-0.000317459
1	490.5938	0.3333744	100.6	0.3333744	0	-0.000272352
1	492.2079	0.3361525	100.8	0.3361525	0	-0.00028753
1	494.0908	0.3361525	101	0.3361525	0	-0.000191327
1	496.0311	0.3361525	101.2	0.3361525	0	-0.000109649
1	497.8235	0.3361525	101.4	0.3361525	0	-0.000235381
1	499.401	0.3389307	101.6	0.3389307	0	-8.89186E-05
1	501.59	0.3389307	101.8	0.3389307	0	-0.000191399
1	503.2597	0.3389307	102	0.3389307	0	-0.000289711
1	505.1887	0.3389307	102.2	0.3389307	0	-0.000224847
1	506.9008	0.3389307	102.4	0.3389307	0	-0.000345317
1	509.1969	0.3417088	102.6	0.3417088	0	-0.000251137
1	510.9483	0.3417088	102.8	0.3417088	0	-0.000285333
1	512.8711	0.3417088	103	0.3417088	0	-0.000253725
1	514.759	0.3417088	103.2	0.3417088	0	-0.000278477
1	516.4996	0.3444869	103.4	0.3444869	0	-0.000249232
1	518.0033	0.3444869	103.6	0.3444869	0	-0.00021632
1	520.1581	0.3444869	103.8	0.3444869	0	-0.000207337
1	522.1207	0.3444869	104	0.3444869	0	-0.000163307
1	523.5413	0.347265	104.2	0.347265	0	-0.000125611
1	525.6865	0.347265	104.4	0.347265	0	-0.000125862
1	527.6809	0.347265	104.6	0.347265	0	-0.000369258
1	529.397	0.347265	104.8	0.347265	0	-0.000467923
1	531.3055	0.3500431	105	0.3500431	0	-0.000357909
1	533.1125	0.3500431	105.2	0.3500431	0	-0.000364275
1	535.1357	0.3500431	105.4	0.3500431	0	-0.000225525
1	537.0738	0.3500431	105.6	0.3500431	0	-0.000256753
1	538.8278	0.3528213	105.8	0.3528213	0	-0.000178035
1	540.9323	0.3528213	106	0.3528213	0	-0.00010813
1	542.8673	0.3528213	106.2	0.3528213	0	-7.79853E-05
1	544.7815	0.3528213	106.4	0.3528213	0	-0.000173815
1	546.6506	0.3555994	106.6	0.3555994	0	-0.000146527
1	548.6362	0.3555994	106.8	0.3555994	0	-0.000125755
1	550.7075	0.3555994	107	0.3555994	0	-0.000147576
1	552.6272	0.3555994	107.2	0.3555994	0	-0.000162979
1	554.2219	0.3583775	107.4	0.3583775	0	-0.000162612
1	556.3178	0.3583775	107.6	0.3583775	0	-0.000319633
1	558.1701	0.3583775	107.8	0.3583775	0	-0.000251324
1	560.116	0.3583775	108	0.3583775	0	-0.000207482
1	562.0089	0.3583775	108.2	0.3583775	0	7.22434E-06
1	563.9719	0.3611556	108.4	0.3611556	0	0.00019193
1	565.5657	0.3611556	108.6	0.3611556	0	6.1569E-05
1	567.5366	0.3611556	108.8	0.3611556	0	-0.000101164
1	569.5776	0.3611556	109	0.3611556	0	-1.46466E-05
1	571.4581	0.3639337	109.2	0.3639337	0	-3.28364E-05
1	573.1882	0.3639337	109.4	0.3639337	0	-0.000172357
1	575.0914	0.3639337	109.6	0.3639337	0	-0.000238184
1	576.7701	0.3639337	109.8	0.3639337	0	-0.000263818
1	578.6181	0.3667119	110	0.3667119	0	-0.00040725
1	580.5162	0.3667119	110.2	0.3667119	0	-0.00047156
1	582.377	0.3667119	110.4	0.3667119	0	-0.000523918
1	584.1108	0.3667119	110.6	0.3667119	0	-0.000626782
1	586.0579	0.36949	110.8	0.36949	0	-0.000618096
1	588.1548	0.36949	111	0.36949	0	-0.000645498
1	589.7628	0.36949	111.2	0.36949	0	-0.000571986
1	591.5803	0.36949	111.4	0.36949	0	-0.000574618
1	593.7224	0.3722681	111.6	0.3722681	0	-0.00028406
1	595.3	0.3722681	111.8	0.3722681	0	-0.000343547
1	597.1064	0.3722681	112	0.3722681	0	-0.000250187
1	599.0551	0.3722681	112.2	0.3722681	0	-0.000205169
1	600.6712	0.3750462	112.4	0.3750462	0	-0.000159365
1	602.5868	0.3750462	112.6	0.3750462	0	-0.00013784
1	604.6103	0.3750462	112.8	0.3750462	0	-0.000218676
1	606.3108	0.3750462	113	0.3750462	0	-0.000225307
1	608.5294	0.3778243	113.2	0.3778243	0	-0.000230251
1	610.5417	0.3778243	113.4	0.3778243	0	-0.00032292
1	612.4045	0.3778243	113.6	0.3778243	0	-0.00025792
1	614.4445	0.3778243	113.8	0.3778243	0	-0.000315068
1	616.1975	0.3778243	114	0.3778243	0	-0.000337736
1	618.3067	0.3806024	114.2	0.3806024	0	-0.000118897
1	620.1465	0.3806024	114.4	0.3806024	0	-2.405E-05
1	621.8577	0.3806024	114.6	0.3806024	0	-0.000136579
1	624.1569	0.3806024	114.8	0.3806024	0	-0.000137096
1	625.9086	0.3833806	115	0.3833806	0	-0.000238065
1	627.9141	0.3833806	115.2	0.3833806	0	-0.00022759
1	629.9006	0.3833806	115.4	0.3833806	0	-0.000152119
1	631.6333	0.3833806	115.6	0.3833806	0	-0.000124529
1	634.0529	0.3861587	115.8	0.3861587	0	-0.000134769
1	635.5184	0.3861587	116	0.3861587	0	-1.12789E-05
1	637.4503	0.3861587	116.2	0.3861587	0	-0.000129486
1	639.9421	0.3861587	116.4	0.3861587	0	-0.000377782
1	641.4221	0.3889368	116.6	0.3889368	0	-0.000117728
1	643.627	0.3889368	116.8	0.3889368	0	8.11263E-07
1	645.4343	0.3889368	117	0.3889368	0	-0.000123754
1	647.1993	0.3889368	117.2	0.3889368	0	-0.000150328
1	649.3132	0.3917149	117.4	0.3917149	0	-0.000183802
1	651.2969	0.3917149	117.6	0.3917149	0	-0.000232485
1	652.8879	0.3917149	117.8	0.3917149	0	-0.000313917
1	654.8174	0.3917149	118	0.3917149	0	-0.000269325
1	656.8607	0.3917149	118.2	0.3917149	0	-0.000261468
1	658.8782	0.394493	118.4	0.394493	0	-0.000496454
1	660.6085	0.394493	118.6	0.394493	0	-0.000331973
1	662.7933	0.394493	118.8	0.394493	0	-0.000322453
1	664.7559	0.394493	119	0.394493	0	-0.000302374
1	666.6687	0.3972712	119.2	0.3972712	0	-0.000280893
1	668.6819	0.3972712	119.4	0.3972712	0	-0.000145589
1	670.7132	0.3972712	119.6	0.3972712	0	-0.000113479
1	672.5961	0.3972712	119.8	0.3972712	0	-9.48313E-05
1	674.3376	0.4000493	120	0.4000493	0	-0.000173005
1	676.0828	0.4000493	120.2	0.4000493	0	-0.000168892
1	678.3563	0.4000493	120.4	0.4000493	0	-0.000175056
1	680.1633	0.4000493	120.6	0.4000493	0	-0.000164739
1	682.0018	0.4028274	120.8	0.4028274	0	-0.000172767
1	684.1922	0.4028274	121	0.4028274	0	-0.000204774
1	686.0112	0.4028274	121.2	0.4028274	0	-0.000193892
1	687.571	0.4028274	121.4	0.4028274	0	-0.00022726
1	689.7832	0.4056055	121.6	0.4056055	0	-0.000211535
1	691.5881	0.4056055	121.8	0.4056055	0	-0.000222144
1	693.5527	0.4056055	122	0.4056055	0	-0.000333563
1	695.1688	0.4056055	122.2	0.4056055	0	-0.000253726
1	697.2708	0.4083837	122.4	0.4083837	0	-0.000354924
1	699.3736	0.4083837	122.6	0.4083837	0	-0.00028261
1	701.3297	0.4083837	122.8	0.4083837	0	-0.000280326
1	702.9591	0.4083837	123	0.4083837	0	-0.000270669
1	705.1567	0.4111618	123.2	0.4111618	0	-0.000307
1	707.0999	0.4111618	123.4	0.4111618	0	-0.000272643
1	709.1116	0.4111618	123.6	0.4111618	0	-0.000254871
1	711.3131	0.4111618	123.8	0.4111618	0	-0.0002735
1	712.9976	0.4111618	124	0.4111618	0	-0.000257231
1	713.1038	0.4139399	124.2	0.4139399	0	-0.000260555
1	709.1131	0.4139399	124.4	0.4139399	0	-0.000320687
1	710.4321	0.4139399	124.6	0.4139399	0	-0.00034467
1	711.9686	0.4139399	124.8	0.4139399	0	0.000132147
1	713.5809	0.416718	125	0.416718	0	0.000130271
1	715.6605	0.416718	125.2	0.416718	0	-0.000106552
1	717.2834	0.416718	125.4	0.416718	0	-2.90221E-06
1	719.0138	0.416718	125.6	0.416718	0	-3.43239E-05
1	721.5731	0.4194961	125.8	0.4194961	0	-0.000146187
1	723.9839	0.4194961	126	0.4194961	0	-0.000133555
1	725.0389	0.4194961	126.2	0.4194961	0	-0.000219166
1	726.8586	0.4194961	126.4	0.4194961	0	-0.00022627
1	729.0403	0.4222743	126.6	0.4222743	0	-0.000203315
1	730.6524	0.4222743	126.8	0.4222743	0	-0.000196143
1	732.8827	0.4222743	127	0.4222743	0	-0.000220615
1	734.6766	0.4222743	127.2	0.4222743	0	-0.0002667
1	736.7903	0.4250524	127.4	0.4250524	0	-0.000254616
1	738.631	0.4250524	127.6	0.4250524	0	-0.00023187
1	740.8445	0.4250524	127.8	0.4250524	0	-0.000227276
1	742.5636	0.4250524	128	0.4250524	0	-0.000244137
1	743.8563	0.4278305	128.2	0.4278305	0	-0.00020388
1	746.0568	0.4278305	128.4	0.4278305	0	-0.000188368
1	747.7653	0.4278305	128.6	0.4278305	0	-0.000173225
1	749.2437	0.4278305	128.8	0.4278305	0	-0.000146929
1	751.0577	0.4278305	129	0.4278305	0	-0.000149066
1	752.8871	0.4306086	129.2	0.4306086	0	-0.00011689
1	754.5674	0.4306086	129.4	0.4306086	0	-8.73112E-05
1	756.4277	0.4306086	129.6	0.4306086	0	-6.63633E-05
1	758.1602	0.4306086	129.8	0.4306086	0	-9.5188E-05
1	760.1201	0.4333867	130	0.4333867	0	-0.000311008
1	761.885	0.4333867	130.2	0.4333867	0	-0.00025272
1	764.0733	0.4333867	130.4	0.4333867	0	-0.000396731
1	765.7585	0.4333867	130.6	0.4333867	0	-0.000399938
1	767.5315	0.4361649	130.8	0.4361649	0	-0.000400482
1	769.5378	0.4361649	131	0.4361649	0	-0.000416928
1	771.3615	0.4361649	131.2	0.4361649	0	-0.000373739
1	773.2551	0.4361649	131.4	0.4361649	0	-0.00039035
1	775.291	0.438943	131.6	0.438943	0	-0.000392554
1	777.4028	0.438943	131.8	0.438943	0	-0.000408365
1	778.6525	0.438943	132	0.438943	0	-0.000417124
1	780.9155	0.438943	132.2	0.438943	0	-0.000449503
1	782.5489	0.4417211	132.4	0.4417211	0	-0.000561949
1	784.5621	0.4417211	132.6	0.4417211	0	-0.000465821
1	786.4363	0.4417211	132.8	0.4417211	0	-0.000465494
1	787.9153	0.4417211	133	0.4417211	0	-0.000125692
1	789.6742	0.4444992	133.2	0.4444992	0	-4.06775E-05
1	791.5156	0.4444992	133.4	0.4444992	0	-0.000156919
1	793.7654	0.4444992	133.6	0.4444992	0	-8.38811E-05
1	795.6277	0.4444992	133.8	0.4444992	0	-0.000210524
1	797.252	0.4472773	134	0.4472773	0	-0.000181441
1	799.462	0.4472773	134.2	0.4472773	0	-0.000158046
1	800.7789	0.4472773	134.4	0.4472773	0	-0.000134133
1	802.5482	0.4472773	134.6	0.4472773	0	-0.000173139
1	804.5079	0.4472773	134.8	0.4472773	0	-0.000144967
1	806.348	0.4500555	135	0.4500555	0	-0.000105452
1	808.572	0.4500555	135.2	0.4500555	0	0.000235815
1	810.6346	0.4500555	135.4	0.4500555	0	0.000176724
1	812.5344	0.4500555	135.6	0.4500555	0	0.000134804
1	814.8419	0.4528336	135.8	0.4528336	0	0.000138688
1	816.6575	0.4528336	136	0.4528336	0	4.9921E-05
1	818.3819	0.4528336	136.2	0.4528336	0	-0.00013589
1	820.3541	0.4528336	136.4	0.4528336	0	-0.000379966
1	821.7625	0.4556117	136.6	0.4556117	0	-0.000234152
1	824.1852	0.4556117	136.8	0.4556117	0	-0.000280457
1	826.0355	0.4556117	137	0.4556117	0	-0.000193334
1	827.569	0.4556117	137.2	0.4556117	0	-0.000208407
1	829.8896	0.4583898	137.4	0.4583898	0	-0.00023562
1	831.381	0.4583898	137.6	0.4583898	0	-0.000234065
1	833.1021	0.4583898	137.8	0.4583898	0	-0.000227357
1	834.799	0.4583898	138	0.4583898	0	-0.000448043
1	836.7422	0.4611679	138.2	0.4611679	0	0.000182657
1	838.9885	0.4611679	138.4	0.4611679	0	9.38719E-05
1	840.7842	0.4611679	138.6	0.4611679	0	-0.000170304
1	842.3621	0.4611679	138.8	0.4611679	0	-1.71562E-05
1	844.6354	0.463946	139	0.463946	0	-0.000152027
1	846.0221	0.463946	139.2	0.463946	0	-0.00011112
1	848.2234	0.463946	139.4	0.463946	0	-7.85656E-05
1	850.3905	0.463946	139.6	0.463946	0	-2.79014E-05
1	852.3057	0.463946	139.8	0.463946	0	-7.14879E-05
1	854.3917	0.4667242	140	0.4667242	0	-8.53689E-05
1	856.079	0.4667242	140.2	0.4667242	0	-0.000180552
1	858.0414	0.4667242	140.4	0.4667242	0	-0.000245723
1	860.575	0.4667242	140.6	0.4667242	0	-0.000229725
1	861.8184	0.4695023	140.8	0.4695023	0	-0.000304151
1	863.9705	0.4695023	141	0.4695023	0	-0.000227325
1	866.2217	0.4695023	141.2	0.4695023	0	-0.000266384
1	868.1558	0.4695023	141.4	0.4695023	0	-0.000251164
1	870.0069	0.4722804	141.6	0.4722804	0	-0.000262377
1	871.7288	0.4722804	141.8	0.4722804	0	-0.000254128
1	874.0834	0.4722804	142	0.4722804	0	-0.000237767
1	875.9353	0.4722804	142.2	0.4722804	0	-0.000266292
1	877.8008	0.4750585	142.4	0.4750585	0	-0.000269114
1	879.687	0.4750585	142.6	0.4750585	0	-0.000264317
1	881.4433	0.4750585	142.8	0.4750585	0	-0.000239306
1	883.6052	0.4750585	143	0.4750585	0	-0.000254925
1	885.5044	0.4778367	143.2	0.4778367	0	-0.000270378
1	887.0435	0.4778367	143.4	0.4778367	0	-0.000252245
1	889.4711	0.4778367	143.6	0.4778367	0	-0.000226195
1	891.392	0.4778367	143.8	0.4778367	0	-0.000192345
1	892.6943	0.4806148	144	0.4806148	0	-0.000159018
1	894.8259	0.4806148	144.2	0.4806148	0	-0.000166441
1	896.6391	0.4806148	144.4	0.4806148	0	-0.000186212
1	898.3495	0.4806148	144.6	0.4806148	0	-0.000192484
1	900.2711	0.4806148	144.8	0.4806148	0	-0.000340491
1	902.2706	0.4833929	145	0.4833929	0	-0.000382341
1	904.3362	0.4833929	145.2	0.4833929	0	-0.00036017
1	906.3078	0.4833929	145.4	0.4833929	0	-0.000306024
1	907.7819	0.4833929	145.6	0.4833929	0	-0.000330544
1	909.7753	0.486171	145.8	0.486171	0	-0.00035413
1	911.7197	0.486171	146	0.486171	0	-0.00037097
1	913.63	0.486171	146.2	0.486171	0	-0.000379453
1	915.678	0.486171	146.4	0.486171	0	-0.000389613
1	917.6008	0.4889491	146.6	0.4889491	0	-0.000390084
1	919.5897	0.4889491	146.8	0.4889491	0	-0.000448858
1	921.1991	0.4889491	147	0.4889491	0	-0.000548202
1	923.1939	0.4889491	147.2	0.4889491	0	-0.000478617
1	925.1219	0.4917273	147.4	0.4917273	0	-0.00044686
1	926.6274	0.4917273	147.6	0.4917273	0	-0.00046005
1	928.6978	0.4917273	147.8	0.4917273	0	-0.000487777
1	930.6826	0.4917273	148	0.4917273	0	-0.000435191
1	932.8781	0.4945054	148.2	0.4945054	0	-0.000435905
1	934.9855	0.4945054	148.4	0.4945054	0	-0.000635854
1	936.9598	0.4945054	148.6	0.4945054	0	-0.000774122
1	938.8162	0.4945054	148.8	0.4945054	0	-0.000650163
1	940.9696	0.4972835	149	0.4972835	0	-0.000696608
1	942.7754	0.4972835	149.2	0.4972835	0	-0.000550916
1	944.4609	0.4972835	149.4	0.4972835	0	-0.000546679
1	946.4566	0.4972835	149.6	0.4972835	0	-0.000599772
1	947.9606	0.4972835	149.8	0.4972835	0	-0.000511321
1	949.9151	0.5000616	150	0.5000616	0	-0.000583228
1	951.8891	0.5000616	150.2	0.5000616	0	-0.000555465
1	953.4772	0.5000616	150.4	0.5000616	0	-0.000552322
1	955.7589	0.5000616	150.6	0.5000616	0	-0.000547083
1	957.2964	0.5028397	150.8	0.5028397	0	-0.000579435
1	959.1089	0.5028397	151	0.5028397	0	-0.000629571
1	960.9587	0.5028397	151.2	0.5028397	0	-0.000705059
1	963.1563	0.5028397	151.4	0.5028397	0	-0.000616936
1	965.2198	0.5056179	151.6	0.5056179	0	-0.000434575
1	966.6385	0.5056179	151.8	0.5056179	0	-0.000484171
1	968.7615	0.5056179	152	0.5056179	0	-0.000457657
1	970.7604	0.5056179	152.2	0.5056179	0	-0.000599876
1	972.5226	0.508396	152.4	0.508396	0	-0.000580065
1	974.5153	0.508396	152.6	0.508396	0	-0.000548891
1	976.164	0.508396	152.8	0.508396	0	-0.000633493
1	978.1461	0.508396	153	0.508396	0	-0.000551124
1	980.2905	0.5111741	153.2	0.5111741	0	-0.00052696
1	981.8521	0.5111741	153.4	0.5111741	0	-0.0004206
1	984.0166	0.5111741	153.6	0.5111741	0	-0.000347598
1	985.9323	0.5111741	153.8	0.5111741	0	-0.000283381
1	987.8562	0.5139522	154	0.5139522	0	-0.00031385
1	989.6711	0.5139522	154.2	0.5139522	0	-0.000235494
1	991.7652	0.5139522	154.4	0.5139522	0	-0.000296702
1	993.7668	0.5139522	154.6	0.5139522	0	-0.000276143
1	995.5482	0.5167304	154.8	0.5167304	0	-0.000266767
1	997.5108	0.5167304	155	0.5167304	0	-0.000248629
1	999.5922	0.5167304	155.2	0.5167304	0	-0.000230294
1	1001.303	0.5167304	155.4	0.5167304	0	-9.68137E-05
1	1003.126	0.5167304	155.6	0.5167304	0	-0.000161319
1	1005.439	0.5195085	155.8	0.5195085	0	-0.00019227
1	1006.794	0.5195085	156	0.5195085	0	-0.000144851
1	1009.01	0.5195085	156.2	0.5195085	0	-0.000115562
1	1011.076	0.5195085	156.4	0.5195085	0	-0.000106661
1	1012.772	0.5222866	156.6	0.5222866	0	-0.00010878
1	1014.841	0.5222866	156.8	0.5222866	0	-0.000128195
1	1016.934	0.5222866	157	0.5222866	0	-0.000301282
1	1018.532	0.5222866	157.2	0.5222866	0	-0.000353303
1	1020.312	0.5250647	157.4	0.5250647	0	-0.000350694
1	1022.281	0.5250647	157.6	0.5250647	0	-0.000356693
1	1024.094	0.5250647	157.8	0.5250647	0	-0.000300838
1	1026.103	0.5250647	158	0.5250647	0	-0.00030134
1	1027.612	0.5278428	158.2	0.5278428	0	-0.000301335
1	1029.774	0.5278428	158.4	0.5278428	0	-0.000211488
1	1031.709	0.5278428	158.6	0.5278428	0	-0.000231746
1	1033.411	0.5278428	158.8	0.5278428	0	-0.000217441
1	1035.383	0.5306209	159	0.5306209	0	-7.40146E-05
1	1037.407	0.5306209	159.2	0.5306209	0	-0.000147489
1	1039.055	0.5306209	159.4	0.5306209	0	-0.000146196
1	1040.968	0.5306209	159.6	0.5306209	0	-0.000165848
1	1042.883	0.533399	159.8	0.533399	0	-0.000141433
1	1044.635	0.533399	160	0.533399	0	-0.000126381
1	1046.115	0.533399	160.2	0.533399	0	-0.000119222
1	1047.88	0.533399	160.4	0.533399	0	-0.000147001
1	1049.711	0.533399	160.6	0.533399	0	-0.000195095
1	1051.88	0.5361772	160.8	0.5361772	0	-0.000182702
1	1053.999	0.5361772	161	0.5361772	0	-0.000163434
1	1055.841	0.5361772	161.2	0.5361772	0	-0.000125155
1	1057.428	0.5361772	161.4	0.5361772	0	-0.000148467
1	1059.435	0.5389553	161.6	0.5389553	0	-0.000177142
1	1061.268	0.5389553	161.8	0.5389553	0	-0.000211811
1	1063.34	0.5389553	162	0.5389553	0	-0.000163441
1	1065.213	0.5389553	162.2	0.5389553	0	-0.000164171
1	1066.826	0.5417334	162.4	0.5417334	0	-0.000164501
1	1069.133	0.5417334	162.6	0.5417334	0	-0.000171045
1	1071.145	0.5417334	162.8	0.5417334	0	-0.000200204
1	1072.771	0.5417334	163	0.5417334	0	-0.000205362
1	870.512	0.5445116	163.2	0.5445116	0	-0.000225853
1	837.3143	0.5445116	163.4	0.5445116	0	-0.000324926
1	836.338	0.5445116	163.6	0.5445116	0	-0.000350862
1	835.5164	0.5445116	163.8	0.5445116	0	-0.000368674
1	839.5622	0.5472897	164	0.5472897	0	-0.000300876
1	855.1635	0.5472897	164.2	0.5472897	0	-0.00031692
1	862.411	0.5472897	164.4	0.5472897	0	-0.000295526
1	867.6654	0.5472897	164.6	0.5472897	0	-0.000161491
1	874.6276	0.5500678	164.8	0.5500678	0	-0.000124101
1	881.0237	0.5500678	165	0.5500678	0	-7.98319E-05
1	887.2322	0.5500678	165.2	0.5500678	0	-0.00018621
1	893.4225	0.5500678	165.4	0.5500678	0	-0.000180897
1	897.6619	0.5528459	165.6	0.5528459	0	-0.000180204
1	900.1448	0.5528459	165.8	0.5528459	0	-0.00011557
1	901.4017	0.5528459	166	0.5528459	0	-0.000135322
1	903.7361	0.5528459	166.2	0.5528459	0	-0.000136486
1	904.5047	0.5528459	166.4	0.5528459	0	-4.29853E-05
1	905.9237	0.555624	166.6	0.555624	0	-0.000121956
1	907.7545	0.555624	166.8	0.555624	0	-8.68304E-05
1	909.4802	0.555624	167	0.555624	0	-6.95792E-05
1	908.3635	0.555624	167.2	0.555624	0	-6.45414E-05
1	910.2713	0.5584021	167.4	0.5584021	0	-0.000136051
1	912.1045	0.5584021	167.6	0.5584021	0	-0.000296129
1	914.4467	0.5584021	167.8	0.5584021	0	-0.000345836
1	916.8223	0.5584021	168	0.5584021	0	-0.00043951
1	918.9129	0.5611802	168.2	0.5611802	0	-0.000433525
1	921.3375	0.5611802	168.4	0.5611802	0	-0.000471571
1	923.5224	0.5611802	168.6	0.5611802	0	-0.000369549
1	926.126	0.5611802	168.8	0.5611802	0	-0.000180931
1	928.6796	0.5639584	169	0.5639584	0	-0.000411707
1	931.0199	0.5639584	169.2	0.5639584	0	-0.000315113
1	933.9851	0.5639584	169.4	0.5639584	0	-0.000401335
1	936.3752	0.5639584	169.6	0.5639584	0	-0.000380944
1	938.8945	0.5667365	169.8	0.5667365	0	-0.00040394
1	941.265	0.5667365	170	0.5667365	0	-0.000373351
1	943.3243	0.5667365	170.2	0.5667365	0	-0.000418598
1	946.2044	0.5667365	170.4	0.5667365	0	-0.000397483
1	948.4703	0.5695146	170.6	0.5695146	0	-0.000352195
1	950.9755	0.5695146	170.8	0.5695146	0	-0.000232443
1	953.3297	0.5695146	171	0.5695146	0	-0.000189423
1	955.2015	0.5695146	171.2	0.5695146	0	-0.000336446
1	957.6869	0.5695146	171.4	0.5695146	0	-0.000551781
1	960.758	0.5722927	171.6	0.5722927	0	-0.000451665
1	962.7433	0.5722927	171.8	0.5722927	0	-0.00053741
1	964.7081	0.5722927	172	0.5722927	0	-0.000560045
1	966.8838	0.5722927	172.2	0.5722927	0	-0.000589349
1	968.9641	0.5750709	172.4	0.5750709	0	-0.000620308
1	970.9897	0.5750709	172.6	0.5750709	0	-0.000582547
1	972.9306	0.5750709	172.8	0.5750709	0	-0.000590395
1	975.1788	0.5750709	173	0.5750709	0	-0.00061093
1	976.9099	0.577849	173.2	0.577849	0	-0.000608622
1	978.4703	0.577849	173.4	0.577849	0	-0.000638112
1	980.6501	0.577849	173.6	0.577849	0	-0.000836998
1	982.222	0.577849	173.8	0.577849	0	-0.000696305
1	983.9559	0.5806271	174	0.5806271	0	-0.00086902
1	985.854	0.5806271	174.2	0.5806271	0	-0.000900873
1	987.7124	0.5806271	174.4	0.5806271	0	-0.000848265
1	989.2325	0.5806271	174.6	0.5806271	0	-0.000492698
1	990.0697	0.5834052	174.8	0.5834052	0	-0.000661447
1	991.6896	0.5834052	175	0.5834052	0	-0.000549826
1	993.2986	0.5834052	175.2	0.5834052	0	-0.000488213
1	995.0171	0.5834052	175.4	0.5834052	0	-0.000545044
1	996.9237	0.5861834	175.6	0.5861834	0	-0.00058975
1	999.049	0.5861834	175.8	0.5861834	0	-0.000531863
1	1000.764	0.5861834	176	0.5861834	0	-0.000518278
1	1002.911	0.5861834	176.2	0.5861834	0	-0.000532693
1	1004.884	0.5861834	176.4	0.5861834	0	-0.000499535
1	1006.333	0.5889615	176.6	0.5889615	0	-0.000490983
1	930.696	0.5889615	176.8	0.5889615	0	-0.000504181
1	910.7603	0.5889615	177	0.5889615	0	-0.000497435
1	911.5708	0.5889615	177.2	0.5889615	0	-0.000505694
1	916.0475	0.5917396	177.4	0.5917396	0	-0.000617843
1	921.7644	0.5917396	177.6	0.5917396	0	-0.000693367
1	924.983	0.5917396	177.8	0.5917396	0	-0.000708305
1	915.0619	0.5917396	178	0.5917396	0	-0.000770508
1	887.0015	0.5945177	178.2	0.5945177	0	-0.000684407
1	885.7212	0.5945177	178.4	0.5945177	0	-0.000690089
1	883.783	0.5945177	178.6	0.5945177	0	-0.000702777
1	877.7947	0.5945177	178.8	0.5945177	0	-0.000737721
1	878.6232	0.5972958	179	0.5972958	0	-0.000935122
1	879.4892	0.5972958	179.2	0.5972958	0	-0.00074383
1	881.1627	0.5972958	179.4	0.5972958	0	-0.000877663
1	882.7535	0.5972958	179.6	0.5972958	0	-0.000902592
1	884.5359	0.6000739	179.8	0.6000739	0	-0.000906783
1	886.4814	0.6000739	180	0.6000739	0	-0.000842828
1	889.3428	0.6000739	180.2	0.6000739	0	-0.000690115
1	891.1196	0.6000739	180.4	0.6000739	0	-0.000849829
1	892.7648	0.6000739	180.6	0.6000739	0	-0.000838817
1	894.983	0.602852	180.8	0.602852	0	-0.000829774
1	897.6129	0.602852	181	0.602852	0	-0.000811933
1	899.3992	0.602852	181.2	0.602852	0	-0.000792657
1	900.8181	0.6056302	181.4	0.6056302	0	-0.000769144
1	902.6755	0.6056302	181.6	0.6056302	0	-0.000764232
1	904.4206	0.6056302	181.8	0.6056302	0	-0.000761908
1	906.2359	0.6056302	182	0.6056302	0	-0.000756482
1	907.2325	0.6056302	182.2	0.6056302	0	-0.000714204
1	907.6129	0.6084083	182.4	0.6084083	0	-0.000722482
1	906.5224	0.6084083	182.6	0.6084083	0	-0.000737746
1	906.4825	0.6084083	182.8	0.6084083	0	-0.000692532
1	906.4723	0.6084083	183	0.6084083	0	-0.000697776
1	906.4973	0.6111864	183.2	0.6111864	0	-0.000715659
1	906.1253	0.6111864	183.4	0.6111864	0	-0.000709476
1	906.1158	0.6111864	183.6	0.6111864	0	-0.000672498
1	905.9919	0.6111864	183.8	0.6111864	0	-0.000694429
1	905.8954	0.6139646	184	0.6139646	0	-0.000593339
1	906.5247	0.6139646	184.2	0.6139646	0	-0.000615602
1	906.7764	0.6139646	184.4	0.6139646	0	-0.00052924
1	905.8497	0.6139646	184.6	0.6139646	0	-0.000504324
1	905.2399	0.6167427	184.8	0.6167427	0	-0.000538576
1	904.2927	0.6167427	185	0.6167427	0	-0.000487946
1	871.881	0.6167427	185.2	0.6167427	0	-0.000460623
1	834.8041	0.6167427	185.4	0.6167427	0	-0.000438498
1	818.3496	0.6195208	185.6	0.6195208	0	-0.000424195
1	731.9537	0.6195208	185.8	0.6195208	0	-0.00041642
1	730.0699	0.6195208	186	0.6195208	0	-0.00039718
1	729.7277	0.6195208	186.2	0.6195208	0	-0.00036444
1	736.2158	0.6222989	186.4	0.6222989	0	-0.00037332
1	741.1147	0.6222989	186.6	0.6222989	0	-0.000403586
1	743.8988	0.6222989	186.8	0.6222989	0	-0.000448024
1	746.4177	0.6222989	187	0.6222989	0	-0.000586902
1	749.6021	0.6222989	187.2	0.6222989	0	-0.000533894
1	752.9519	0.625077	187.4	0.625077	0	-0.000176917
1	755.6265	0.625077	187.6	0.625077	0	-0.000340347
1	757.8244	0.625077	187.8	0.625077	0	-0.000191675
1	759.0151	0.625077	188	0.625077	0	-0.00020256
1	759.1154	0.6278551	188.2	0.6278551	0	-0.00019859
1	760.1763	0.6278551	188.4	0.6278551	0	-0.000271816
1	761.4352	0.6278551	188.6	0.6278551	0	-0.000227253
1	762.4634	0.6278551	188.8	0.6278551	0	-0.000240744
1	764.1913	0.6306332	189	0.6306332	0	-0.000385917
1	766.1153	0.6306332	189.2	0.6306332	0	-0.000459245
1	768.1775	0.6306332	189.4	0.6306332	0	-0.000486941
1	769.7537	0.6306332	189.6	0.6306332	0	-0.000508443
1	771.8229	0.6334114	189.8	0.6334114	0	-0.000404074
1	773.6028	0.6334114	190	0.6334114	0	-0.000413558
1	772.7222	0.6334114	190.2	0.6334114	0	-0.000331296
1	769.9732	0.6334114	190.4	0.6334114	0	-0.000208209
1	766.1976	0.6361895	190.6	0.6361895	0	-4.94519E-05
1	762.1625	0.6361895	190.8	0.6361895	0	-0.00014489
1	758.9624	0.6361895	191	0.6361895	0	-0.000137938
1	756.7687	0.6361895	191.2	0.6361895	0	-0.000209853
1	756.9688	0.6389676	191.4	0.6389676	0	-0.000206463
1	758.0583	0.6389676	191.6	0.6389676	0	-0.000204279
1	759.8656	0.6389676	191.8	0.6389676	0	-0.000305542
1	760.9374	0.6389676	192	0.6389676	0	-0.000246985
1	761.5028	0.6389676	192.2	0.6389676	0	-0.000251496
1	762.8384	0.6417457	192.4	0.6417457	0	-0.000231691
1	764.6844	0.6417457	192.6	0.6417457	0	-0.000239807
1	765.9329	0.6417457	192.8	0.6417457	0	-0.00026291
1	767.0378	0.6417457	193	0.6417457	0	-0.000303041
1	769.1014	0.6445239	193.2	0.6445239	0	-0.000362135
1	770.7479	0.6445239	193.4	0.6445239	0	-0.000429633
1	772.0714	0.6445239	193.6	0.6445239	0	-0.000468468
1	773.8046	0.6445239	193.8	0.6445239	0	-0.000380198
1	775.5845	0.647302	194	0.647302	0	-0.000297072
1	777.0112	0.647302	194.2	0.647302	0	-8.11205E-05
1	777.9916	0.647302	194.4	0.647302	0	-0.000163656
1	779.4205	0.647302	194.6	0.647302	0	-0.000124483
1	772.7552	0.6500801	194.8	0.6500801	0	-0.000159388
1	765.4347	0.6500801	195	0.6500801	0	-0.000250951
1	763.5717	0.6500801	195.2	0.6500801	0	-0.000225627
1	762.7173	0.6500801	195.4	0.6500801	0	-0.000391076
1	762.8564	0.6528582	195.6	0.6528582	0	-0.000415375
1	763.8877	0.6528582	195.8	0.6528582	0	-0.00049983
1	765.0206	0.6528582	196	0.6528582	0	-0.000495127
1	766.7582	0.6528582	196.2	0.6528582	0	-0.000428718
1	767.2592	0.6556364	196.4	0.6556364	0	-0.000438347
1	767.9941	0.6556364	196.6	0.6556364	0	-0.000469851
1	769.189	0.6556364	196.8	0.6556364	0	-0.000456364
1	770.1155	0.6556364	197	0.6556364	0	-0.000426426
1	771.2637	0.6556364	197.2	0.6556364	0	-0.000450399
1	771.8939	0.6584145	197.4	0.6584145	0	-0.000662214
1	772.5243	0.6584145	197.6	0.6584145	0	-0.000588007
1	772.8616	0.6584145	197.8	0.6584145	0	-0.00062431
1	772.8302	0.6584145	198	0.6584145	0	-0.00050054
1	772.5585	0.6611926	198.2	0.6611926	0	-0.00048182
1	772.6658	0.6611926	198.4	0.6611926	0	-0.000421192
1	772.3922	0.6611926	198.6	0.6611926	0	-0.000348058
1	772.5112	0.6611926	198.8	0.6611926	0	-0.000361706
1	772.5388	0.6639707	199	0.6639707	0	-0.000455949
1	768.9376	0.6639707	199.2	0.6639707	0	-0.000744828
1	760.0363	0.6639707	199.4	0.6639707	0	-0.000618953
1	755.056	0.6639707	199.6	0.6639707	0	-0.000660076
1	753.2704	0.6667488	199.8	0.6667488	0	-0.000663743
1	753.6461	0.6667488	200	0.6667488	0	-0.00055339
1	753.7584	0.6667488	200.2	0.6667488	0	-0.00061527
1	754.0648	0.6667488	200.4	0.6667488	0	-0.000657715
1	754.7471	0.6695269	200.6	0.6695269	0	-0.000651697
1	755.3286	0.6695269	200.8	0.6695269	0	-0.000626394
1	754.6161	0.6695269	201	0.6695269	0	-0.000636403
1	749.3039	0.6695269	201.2	0.6695269	0	-0.00065872
1	696.1885	0.672305	201.4	0.672305	0	-0.000675998
1	695.2946	0.672305	201.6	0.672305	0	-0.000734696
1	697.6581	0.672305	201.8	0.672305	0	-0.00071059
1	703.9479	0.672305	202	0.672305	0	-0.000700568
1	709.01	0.672305	202.2	0.672305	0	-0.000707414
1	709.868	0.6750832	202.4	0.6750832	0	-0.000613247
1	710.1439	0.6750832	202.6	0.6750832	0	-0.000689802
1	709.152	0.6750832	202.8	0.6750832	0	-0.000707277
1	709.0253	0.6750832	203	0.6750832	0	-0.000690922
1	709.2354	0.6778613	203.2	0.6778613	0	-0.000674805
1	708.7245	0.6778613	203.4	0.6778613	0	-0.000792231
1	707.4771	0.6778613	203.6	0.6778613	0	-0.000681818
1	706.2888	0.6778613	203.8	0.6778613	0	-0.000696627
1	706.7289	0.6806394	204	0.6806394	0	-0.000718314
1	707.8621	0.6806394	204.2	0.6806394	0	-0.000725584
1	708.5797	0.6806394	204.4	0.6806394	0	-0.000668194
1	709.8856	0.6806394	204.6	0.6806394	0	-0.000658432
1	710.631	0.6834176	204.8	0.6834176	0	-0.000628875
1	711.5327	0.6834176	205	0.6834176	0	-0.000594644
1	712.8569	0.6834176	205.2	0.6834176	0	-0.000596138
1	713.6761	0.6834176	205.4	0.6834176	0	-0.000565493
1	714.2292	0.6861957	205.6	0.6861957	0	-0.00054859
1	713.7922	0.6861957	205.8	0.6861957	0	-0.000553966
1	712.0114	0.6861957	206	0.6861957	0	-0.000558324
1	707.1557	0.6861957	206.2	0.6861957	0	-0.000560906
1	703.6707	0.6889738	206.4	0.6889738	0	-0.000566413
1	702.9154	0.6889738	206.6	0.6889738	0	-0.00055288
1	703.1886	0.6889738	206.8	0.6889738	0	-0.000562697
1	702.8649	0.6889738	207	0.6889738	0	-0.000557607
1	702.8818	0.6917519	207.2	0.6917519	0	-0.000549422
1	701.8415	0.6917519	207.4	0.6917519	0	-0.000524823
1	700.8996	0.6917519	207.6	0.6917519	0	-0.000520453
1	700.8989	0.6917519	207.8	0.6917519	0	-0.000537273
1	696.9128	0.6917519	208	0.6917519	0	-0.000509768
1	683.3871	0.69453	208.2	0.69453	0	-0.000514353
1	681.7927	0.69453	208.4	0.69453	0	-0.000480938
1	682.5724	0.69453	208.6	0.69453	0	-0.000395272
1	682.9516	0.69453	208.8	0.69453	0	-0.000452252
1	682.7205	0.6973081	209	0.6973081	0	-0.000351477
1	682.3395	0.6973081	209.2	0.6973081	0	-0.000430837
1	679.6848	0.6973081	209.4	0.6973081	0	-0.000339775
1	674.3798	0.6973081	209.6	0.6973081	0	-6.75759E-05
1	670.2617	0.7000863	209.8	0.7000863	0	-0.000305984
1	665.8869	0.7000863	210	0.7000863	0	-0.000423211
1	664.5222	0.7000863	210.2	0.7000863	0	-0.000324196
1	664.5524	0.7000863	210.4	0.7000863	0	-0.000423463
1	664.9013	0.7028644	210.6	0.7028644	0	-0.000468267
1	665.8555	0.7028644	210.8	0.7028644	0	-0.000465888
1	666.928	0.7028644	211	0.7028644	0	-0.000391943
1	667.2819	0.7028644	211.2	0.7028644	0	-0.000415965
1	668.2672	0.7056425	211.4	0.7056425	0	-0.000293135
1	667.64	0.7056425	211.6	0.7056425	0	-0.000235064
1	667.1248	0.7056425	211.8	0.7056425	0	-0.000243787
1	665.5807	0.7056425	212	0.7056425	0	-0.000352098
1	662.9731	0.7084206	212.2	0.7084206	0	-0.000342818
1	662.2029	0.7084206	212.4	0.7084206	0	-0.000527758
1	662.0868	0.7084206	212.6	0.7084206	0	-0.000558746
1	662.3306	0.7084206	212.8	0.7084206	0	-0.000550017
1	661.6386	0.7111987	213	0.7111987	0	-0.000610702
1	659.6288	0.7111987	213.2	0.7111987	0	-0.00056517
1	656.8774	0.7111987	213.4	0.7111987	0	-0.000595298
1	653.0602	0.7111987	213.6	0.7111987	0	-0.000584191
1	650.2938	0.7111987	213.8	0.7111987	0	-0.000568279
1	649.0132	0.7139769	214	0.7139769	0	-0.000549569
1	647.7824	0.7139769	214.2	0.7139769	0	-0.000564501
1	645.3806	0.7139769	214.4	0.7139769	0	-0.000587715
1	642.3215	0.7139769	214.6	0.7139769	0	-0.000671755
1	638.2801	0.716755	214.8	0.716755	0	-0.000564697
1	636.2069	0.716755	215	0.716755	0	-0.00067586
1	635.5019	0.716755	215.2	0.716755	0	-0.000736147
1	634.4005	0.716755	215.4	0.716755	0	-0.000695717
1	634.536	0.7195331	215.6	0.7195331	0	-0.000798737
1	635.2766	0.7195331	215.8	0.7195331	0	-0.000717392
1	635.9332	0.7195331	216	0.7195331	0	-0.000709116
1	636.6182	0.7195331	216.2	0.7195331	0	-0.000679397
1	637.3649	0.7223112	216.4	0.7223112	0	-0.000741409
1	638.5615	0.7223112	216.6	0.7223112	0	-0.000741636
1	638.9212	0.7223112	216.8	0.7223112	0	-0.000716034
1	639.394	0.7223112	217	0.7223112	0	-0.000534433
1	639.8751	0.7250894	217.2	0.7250894	0	-0.000648923
1	640.7867	0.7250894	217.4	0.7250894	0	-0.000538004
1	640.7914	0.7250894	217.6	0.7250894	0	-0.000492894
1	641.6139	0.7250894	217.8	0.7250894	0	-0.000622686
1	640.94	0.7278675	218	0.7278675	0	-0.00055636
1	636.6353	0.7278675	218.2	0.7278675	0	-0.00052944
1	627.1732	0.7278675	218.4	0.7278675	0	-0.000463836
1	617.283	0.7278675	218.6	0.7278675	0	-0.000512081
1	613.7267	0.7278675	218.8	0.7278675	0	-0.000494974
1	612.4045	0.7306456	219	0.7306456	0	-0.000501357
1	610.676	0.7306456	219.2	0.7306456	0	-0.000493442
1	608.655	0.7306456	219.4	0.7306456	0	-0.000503089
1	607.65	0.7306456	219.6	0.7306456	0	-0.000497
1	606.8535	0.7334237	219.8	0.7334237	0	-0.000526729
1	604.3425	0.7334237	220	0.7334237	0	-0.000582068
1	602.9465	0.7334237	220.2	0.7334237	0	-0.000572081
1	602.5129	0.7334237	220.4	0.7334237	0	-0.000674603
1	601.6663	0.7362018	220.6	0.7362018	0	-0.000614764
1	599.8519	0.7362018	220.8	0.7362018	0	-0.00058786
1	597.8265	0.7362018	221	0.7362018	0	-0.000260252
1	597.3063	0.7362018	221.2	0.7362018	0	-0.000471892
1	597.5387	0.7389799	221.4	0.7389799	0	-0.000602583
1	597.5547	0.7389799	221.6	0.7389799	0	-0.000527446
1	597.6829	0.7389799	221.8	0.7389799	0	-0.000678228
1	598.5139	0.7389799	222	0.7389799	0	-0.000632498
1	599.0542	0.741758	222.2	0.741758	0	-0.00042275
1	599.8275	0.741758	222.4	0.741758	0	-0.000650337
1	600.4704	0.741758	222.6	0.741758	0	-0.000509037
1	601.0779	0.741758	222.8	0.741758	0	-0.000473505
1	599.9737	0.7445362	223	0.7445362	0	-0.000535673
1	598.0557	0.7445362	223.2	0.7445362	0	-0.000429169
1	595.0251	0.7445362	223.4	0.7445362	0	-0.00049176
1	593.3016	0.7445362	223.6	0.7445362	0	-0.000526356
1	592.488	0.7445362	223.8	0.7445362	0	-0.000554388
1	591.8926	0.7473143	224	0.7473143	0	-0.0006078
1	592.1663	0.7473143	224.2	0.7473143	0	-0.000513892
1	591.4457	0.7473143	224.4	0.7473143	0	-0.00051429
1	590.9266	0.7473143	224.6	0.7473143	0	-0.000425785
1	590.3209	0.7500924	224.8	0.7500924	0	-0.000362914
1	589.6643	0.7500924	225	0.7500924	0	-0.000379455
1	588.8	0.7500924	225.2	0.7500924	0	-0.000432601
1	587.8527	0.7500924	225.4	0.7500924	0	-0.000413645
1	584.4326	0.7528706	225.6	0.7528706	0	-0.000539831
1	581.5072	0.7528706	225.8	0.7528706	0	-0.000600964
1	575.7047	0.7528706	226	0.7528706	0	-0.000620843
1	571.3897	0.7528706	226.2	0.7528706	0	-0.000681182
1	565.6406	0.7556487	226.4	0.7556487	0	-0.000574597
1	559.2636	0.7556487	226.6	0.7556487	0	-0.000584645
1	556.4828	0.7556487	226.8	0.7556487	0	-0.00060461
1	555.5244	0.7556487	227	0.7556487	0	-0.000620017
1	554.1191	0.7584268	227.2	0.7584268	0	-0.00060023
1	552.7247	0.7584268	227.4	0.7584268	0	-0.000565902
1	551.2595	0.7584268	227.6	0.7584268	0	-0.00056769
1	549.8279	0.7584268	227.8	0.7584268	0	-0.000531035
1	547.1119	0.7612049	228	0.7612049	0	-0.000541023
1	544.3446	0.7612049	228.2	0.7612049	0	-0.00057894
1	543.502	0.7612049	228.4	0.7612049	0	-0.000790183
1	542.8804	0.7612049	228.6	0.7612049	0	-0.000682106
1	542.4318	0.763983	228.8	0.763983	0	-0.000746466
1	540.7449	0.763983	229	0.763983	0	-0.000654217
1	539.8077	0.763983	229.2	0.763983	0	-0.000669399
1	539.0416	0.763983	229.4	0.763983	0	-0.000694228
1	538.3638	0.763983	229.6	0.763983	0	-0.000727766
1	537.8052	0.7667611	229.8	0.7667611	0	-0.000735732
1	537.9578	0.7667611	230	0.7667611	0	-0.000755057
1	538.3939	0.7667611	230.2	0.7667611	0	-0.000773306
1	538.7006	0.7667611	230.4	0.7667611	0	-0.000758185
1	538.2101	0.7695393	230.6	0.7695393	0	-0.000780049
1	538.1284	0.7695393	230.8	0.7695393	0	-0.000760082
1	537.1994	0.7695393	231	0.7695393	0	-0.00068133
1	536.8917	0.7695393	231.2	0.7695393	0	-0.000761579
1	536.9279	0.7723174	231.4	0.7723174	0	-0.000607151
1	536.4753	0.7723174	231.6	0.7723174	0	-0.000653146
1	535.8315	0.7723174	231.8	0.7723174	0	-0.000648069
1	533.6098	0.7723174	232	0.7723174	0	-0.000658463
1	531.5688	0.7750955	232.2	0.7750955	0	-0.000645767
1	530.8887	0.7750955	232.4	0.7750955	0	-0.000637128
1	530.7438	0.7750955	232.6	0.7750955	0	-0.000496569
1	530.7574	0.7750955	232.8	0.7750955	0	-0.00059498
1	528.3611	0.7778736	233	0.7778736	0	-0.000533137
1	521.0607	0.7778736	233.2	0.7778736	0	-0.000508268
1	514.9778	0.7778736	233.4	0.7778736	0	-0.000587707
1	512.0815	0.7778736	233.6	0.7778736	0	-0.000568679
1	509.101	0.7806517	233.8	0.7806517	0	-0.000535042
1	506.6548	0.7806517	234	0.7806517	0	-0.00053537
1	506.4133	0.7806517	234.2	0.7806517	0	-0.00054974
1	506.0656	0.7806517	234.4	0.7806517	0	-0.000570064
1	506.2202	0.7806517	234.6	0.7806517	0	-0.000548159
1	506.1147	0.7834299	234.8	0.7834299	0	-0.000550361
1	506.5282	0.7834299	235	0.7834299	0	-0.000529425
1	505.7665	0.7834299	235.2	0.7834299	0	-0.000416433
1	504.9098	0.7834299	235.4	0.7834299	0	-0.000492684
1	504.633	0.786208	235.6	0.786208	0	-0.000390616
1	504.6187	0.786208	235.8	0.786208	0	-0.000434967
1	504.7187	0.786208	236	0.786208	0	-0.00040082
1	505.2125	0.786208	236.2	0.786208	0	-0.000281602
1	505.9553	0.7889861	236.4	0.7889861	0	-0.000601486
1	506.2757	0.7889861	236.6	0.7889861	0	-0.000600896
1	505.9292	0.7889861	236.8	0.7889861	0	-0.000367393
1	505.5175	0.7889861	237	0.7889861	0	-0.000476003
1	504.4793	0.7917643	237.2	0.7917643	0	-0.000406649
1	503.2238	0.7917643	237.4	0.7917643	0	-0.000382262
1	501.8026	0.7917643	237.6	0.7917643	0	-0.000387334
1	501.8102	0.7917643	237.8	0.7917643	0	-0.000630293
1	501.8028	0.7945424	238	0.7945424	0	-0.000459989
1	501.9301	0.7945424	238.2	0.7945424	0	-0.000589156
1	501.398	0.7945424	238.4	0.7945424	0	-0.000490071
1	499.7947	0.7945424	238.6	0.7945424	0	-0.000505336
1	498.782	0.7973205	238.8	0.7973205	0	-0.000520898
1	497.2454	0.7973205	239	0.7973205	0	-0.000585054
1	497.262	0.7973205	239.2	0.7973205	0	-0.000607887
1	497.6227	0.7973205	239.4	0.7973205	0	-0.000579684
1	498.0027	0.7973205	239.6	0.7973205	0	-0.000373265
1	498.9466	0.8000986	239.8	0.8000986	0	-0.000254501
1	499.4675	0.8000986	240	0.8000986	0	-0.000380461
1	500.546	0.8000986	240.2	0.8000986	0	-0.000353185
1	501.4599	0.8000986	240.4	0.8000986	0	-0.000372433
1	501.4676	0.8028767	240.6	0.8028767	0	-0.000420463
1	501.9041	0.8028767	240.8	0.8028767	0	-0.000360258
1	502.1175	0.8028767	241	0.8028767	0	-0.000354087
1	502.5771	0.8028767	241.2	0.8028767	0	-0.000364157
1	503.2491	0.8056548	241.4	0.8056548	0	-0.000352522
1	502.813	0.8056548	241.6	0.8056548	0	-0.000344849
1	502.9312	0.8056548	241.8	0.8056548	0	-0.000337135
1	502.2975	0.8056548	242	0.8056548	0	-0.000347233
1	502.2789	0.8084329	242.2	0.8084329	0	-0.000334325
1	502.7234	0.8084329	242.4	0.8084329	0	-0.000346093
1	502.8578	0.8084329	242.6	0.8084329	0	-0.000303969
1	502.8437	0.8084329	242.8	0.8084329	0	-0.000287226
1	500.8314	0.811211	243	0.811211	0	-0.000301732
1	499.2127	0.811211	243.2	0.811211	0	-0.000300975
1	498.8593	0.811211	243.4	0.811211	0	-0.000283808
1	499.4331	0.811211	243.6	0.811211	0	-0.000278831
1	498.9451	0.8139892	243.8	0.8139892	0	-0.000257548
1	498.9224	0.8139892	244	0.8139892	0	-0.000297649
1	499.4845	0.8139892	244.2	0.8139892	0	-0.000565996
1	499.6601	0.8139892	244.4	0.8139892	0	-0.000362988
1	500.5885	0.8167673	244.6	0.8167673	0	-0.000430912
1	501.1735	0.8167673	244.8	0.8167673	0	-0.000397048
1	501.934	0.8167673	245	0.8167673	0	-0.000686661
1	502.9019	0.8167673	245.2	0.8167673	0	-0.000473752
1	503.6369	0.8167673	245.4	0.8167673	0	-0.000600691
1	502.4992	0.8195454	245.6	0.8195454	0	-0.000505074
1	501.0884	0.8195454	245.8	0.8195454	0	-0.00050377
1	500.2406	0.8195454	246	0.8195454	0	-0.000519456
1	498.4323	0.8195454	246.2	0.8195454	0	-0.00056636
1	497.3814	0.8223236	246.4	0.8223236	0	-0.000575188
1	496.6053	0.8223236	246.6	0.8223236	0	-0.000523466
1	495.2781	0.8223236	246.8	0.8223236	0	-0.00026386
1	494.4006	0.8223236	247	0.8223236	0	-0.000474666
1	494.644	0.8251017	247.2	0.8251017	0	-0.000296458
1	494.6079	0.8251017	247.4	0.8251017	0	-0.000308189
1	494.9967	0.8251017	247.6	0.8251017	0	-0.000288253
1	494.2047	0.8251017	247.8	0.8251017	0	-0.000352937
1	493.0023	0.8278798	248	0.8278798	0	-0.000313659
1	491.8845	0.8278798	248.2	0.8278798	0	-0.000326482
1	489.4438	0.8278798	248.4	0.8278798	0	-0.000315387
1	488.238	0.8278798	248.6	0.8278798	0	-0.000303911
1	488.0933	0.8306579	248.8	0.8306579	0	-0.000313113
1	487.9871	0.8306579	249	0.8306579	0	-0.00033328
1	487.3624	0.8306579	249.2	0.8306579	0	-0.000390298
1	486.8841	0.8306579	249.4	0.8306579	0	-0.000515383
1	485.56	0.833436	249.6	0.833436	0	-0.000459402
1	484.4325	0.833436	249.8	0.833436	0	-0.000310358
1	483.4342	0.833436	250	0.833436	0	-0.000421687
1	483.2797	0.833436	250.2	0.833436	0	-0.000456598
1	483.5727	0.833436	250.4	0.833436	0	-0.000755322
1	484.1342	0.8362141	250.6	0.8362141	0	-0.000886757
1	484.3881	0.8362141	250.8	0.8362141	0	-0.000740408
1	484.3582	0.8362141	251	0.8362141	0	-0.000495335
1	485.1009	0.8362141	251.2	0.8362141	0	-0.000599639
1	485.9289	0.8389923	251.4	0.8389923	0	-0.000640308
1	485.8232	0.8389923	251.6	0.8389923	0	-0.000595373
1	486.2223	0.8389923	251.8	0.8389923	0	-0.000714107
1	486.8187	0.8389923	252	0.8389923	0	-0.000826308
1	487.8362	0.8417704	252.2	0.8417704	0	-0.000844075
1	486.4486	0.8417704	252.4	0.8417704	0	-0.000841537
1	478.346	0.8417704	252.6	0.8417704	0	-0.000613284
1	473.4256	0.8417704	252.8	0.8417704	0	-0.00075432
1	470.9822	0.8445485	253	0.8445485	0	-0.000622906
1	469.7999	0.8445485	253.2	0.8445485	0	-0.000662703
1	467.8388	0.8445485	253.4	0.8445485	0	-0.000732563
1	466.8169	0.8445485	253.6	0.8445485	0	-0.000737405
1	466.4054	0.8473266	253.8	0.8473266	0	-0.000854395
1	467.0575	0.8473266	254	0.8473266	0	-0.000885885
1	467.8047	0.8473266	254.2	0.8473266	0	-0.000930384
1	468.3253	0.8473266	254.4	0.8473266	0	-0.000832676
1	469.2786	0.8501047	254.6	0.8501047	0	-0.000875022
1	469.8968	0.8501047	254.8	0.8501047	0	-0.000866248
1	470.8983	0.8501047	255	0.8501047	0	-0.000868744
1	472.108	0.8501047	255.2	0.8501047	0	-0.000846875
1	473.2879	0.8528829	255.4	0.8528829	0	-0.000843157
1	474.4629	0.8528829	255.6	0.8528829	0	-0.000796218
1	474.9691	0.8528829	255.8	0.8528829	0	-0.000753116
1	476.0726	0.8528829	256	0.8528829	0	-0.000633938
1	477.2037	0.8528829	256.2	0.8528829	0	-0.00062789
1	477.3674	0.855661	256.4	0.855661	0	-0.000581802
1	472.6011	0.855661	256.6	0.855661	0	-0.000666695
1	468.6103	0.855661	256.8	0.855661	0	-0.000657408
1	466.6156	0.855661	257	0.855661	0	-0.000620658
1	466.1382	0.8584391	257.2	0.8584391	0	-0.000644181
1	465.6521	0.8584391	257.4	0.8584391	0	-0.000685441
1	465.7775	0.8584391	257.6	0.8584391	0	-0.000730044
1	465.6921	0.8584391	257.8	0.8584391	0	-0.000869659
1	465.5817	0.8612173	258	0.8612173	0	-0.000943954
1	465.6923	0.8612173	258.2	0.8612173	0	-0.000901394
1	465.4055	0.8612173	258.4	0.8612173	0	-0.000816971
1	465.4106	0.8612173	258.6	0.8612173	0	-0.000829849
1	465.6688	0.8639954	258.8	0.8639954	0	-0.000725619
1	466.3011	0.8639954	259	0.8639954	0	-0.000664999
1	466.8816	0.8639954	259.2	0.8639954	0	-0.000624006
1	467.5072	0.8639954	259.4	0.8639954	0	-0.000590496
1	468.4563	0.8667735	259.6	0.8667735	0	-0.000523056
1	469.3884	0.8667735	259.8	0.8667735	0	-0.000594774
1	469.8475	0.8667735	260	0.8667735	0	-0.000441305
1	470.9273	0.8667735	260.2	0.8667735	0	-0.000440762
1	471.4704	0.8695516	260.4	0.8695516	0	-0.000514374
1	471.7614	0.8695516	260.6	0.8695516	0	-0.000509828
1	472.7007	0.8695516	260.8	0.8695516	0	-0.000636723
1	472.5063	0.8695516	261	0.8695516	0	-0.000609689
1	471.5835	0.8695516	261.2	0.8695516	0	-0.000556502
1	470.256	0.8723297	261.4	0.8723297	0	-0.000545126
1	469.2233	0.8723297	261.6	0.8723297	0	-0.000613343
1	468.2596	0.8723297	261.8	0.8723297	0	-0.000637816
1	463.923	0.8723297	262	0.8723297	0	-0.000607104
1	459.5287	0.8751078	262.2	0.8751078	0	-0.000614528
1	458.425	0.8751078	262.4	0.8751078	0	-0.000584068
1	457.7036	0.8751078	262.6	0.8751078	0	-0.000599908
1	457.5721	0.8751078	262.8	0.8751078	0	-0.000574691
1	457.5786	0.8778859	263	0.8778859	0	-0.000621146
1	457.4846	0.8778859	263.2	0.8778859	0	-0.000621999
1	457.7686	0.8778859	263.4	0.8778859	0	-0.000986164
1	458.5678	0.8778859	263.6	0.8778859	0	-0.00109886
1	459.4509	0.8806641	263.8	0.8806641	0	-0.000979787
1	460.264	0.8806641	264	0.8806641	0	-0.001048305
1	460.4241	0.8806641	264.2	0.8806641	0	-0.00101093
1	460.7999	0.8806641	264.4	0.8806641	0	-0.000961542
1	461.8758	0.8834422	264.6	0.8834422	0	-0.000957498
1	463.0166	0.8834422	264.8	0.8834422	0	-0.000856969
1	463.9846	0.8834422	265	0.8834422	0	-0.000940655
1	464.5571	0.8834422	265.2	0.8834422	0	-0.001075509
1	465.5016	0.8862203	265.4	0.8862203	0	-0.000933975
1	466.078	0.8862203	265.6	0.8862203	0	-0.001029092
1	467.0465	0.8862203	265.8	0.8862203	0	-0.000918504
1	468.3249	0.8862203	266	0.8862203	0	-0.000950652
1	468.6087	0.8862203	266.2	0.8862203	0	-0.00096602
1	469.4492	0.8889984	266.4	0.8889984	0	-0.000985042
1	470.7993	0.8889984	266.6	0.8889984	0	-0.000922332
1	471.3886	0.8889984	266.8	0.8889984	0	-0.000766559
1	472.3683	0.8889984	267	0.8889984	0	-0.000753665
1	473.3841	0.8917766	267.2	0.8917766	0	-0.000714417
1	473.4143	0.8917766	267.4	0.8917766	0	-0.000727153
1	473.2397	0.8917766	267.6	0.8917766	0	-0.00071263
1	472.9998	0.8917766	267.8	0.8917766	0	-0.000592091
1	472.4856	0.8945547	268	0.8945547	0	-0.000428122
1	472.2334	0.8945547	268.2	0.8945547	0	-0.000155545
1	471.7244	0.8945547	268.4	0.8945547	0	-0.000309233
1	470.5509	0.8945547	268.6	0.8945547	0	-0.00025135
1	470.3375	0.8973328	268.8	0.8973328	0	-0.000385363
1	470.6938	0.8973328	269	0.8973328	0	-0.000367795
1	471.2257	0.8973328	269.2	0.8973328	0	-0.000488635
1	470.3372	0.8973328	269.4	0.8973328	0	-0.000592713
1	468.6499	0.9001109	269.6	0.9001109	0	-0.000620158
1	468.0316	0.9001109	269.8	0.9001109	0	-0.00070658
1	467.324	0.9001109	270	0.9001109	0	-0.000647476
1	466.8234	0.9001109	270.2	0.9001109	0	-0.000577217
1	465.9745	0.902889	270.4	0.902889	0	-0.000580329
1	465.0014	0.902889	270.6	0.902889	0	-0.00050036
1	463.9081	0.902889	270.8	0.902889	0	-0.000741872
1	463.1619	0.902889	271	0.902889	0	-0.000631364
1	462.9045	0.902889	271.2	0.902889	0	-0.00072963
1	462.3732	0.9056671	271.4	0.9056671	0	-0.000737262
1	462.7081	0.9056671	271.6	0.9056671	0	-0.000635676
1	463.1221	0.9056671	271.8	0.9056671	0	-0.000684864
1	463.2077	0.9056671	272	0.9056671	0	-0.000709913
1	462.697	0.9084453	272.2	0.9084453	0	-0.000718892
1	462.7028	0.9084453	272.4	0.9084453	0	-0.000734425
1	462.701	0.9084453	272.6	0.9084453	0	-0.000738387
1	462.3566	0.9084453	272.8	0.9084453	0	-0.000728062
1	462.3298	0.9112234	273	0.9112234	0	-0.000759641
1	462.4563	0.9112234	273.2	0.9112234	0	-0.000775125
1	462.8716	0.9112234	273.4	0.9112234	0	-0.000765325
1	462.4816	0.9112234	273.6	0.9112234	0	-0.000542389
1	462.3228	0.9140015	273.8	0.9140015	0	-0.000599261
1	462.3453	0.9140015	274	0.9140015	0	-0.000543703
1	462.9899	0.9140015	274.2	0.9140015	0	-0.000538495
1	463.855	0.9140015	274.4	0.9140015	0	-0.000632907
1	464.8987	0.9167796	274.6	0.9167796	0	-0.00055777
1	465.8722	0.9167796	274.8	0.9167796	0	-0.000509891
1	466.759	0.9167796	275	0.9167796	0	-0.000475974
1	467.5209	0.9167796	275.2	0.9167796	0	-0.000430007
1	468.2432	0.9195578	275.4	0.9195578	0	-0.000474605
1	468.7056	0.9195578	275.6	0.9195578	0	-0.000465414
1	469.349	0.9195578	275.8	0.9195578	0	-0.000446986
1	469.4763	0.9195578	276	0.9195578	0	-0.000446382
1	469.3777	0.9195578	276.2	0.9195578	0	-0.000455054
1	469.6292	0.9223359	276.4	0.9223359	0	-0.000435804
1	469.8973	0.9223359	276.6	0.9223359	0	-0.000126493
1	469.6362	0.9223359	276.8	0.9223359	0	-0.000306363
1	470.532	0.9223359	277	0.9223359	0	-0.000490675
1	471.3754	0.925114	277.2	0.925114	0	-0.000405997
1	472.4111	0.925114	277.4	0.925114	0	-0.000501825
1	473.957	0.925114	277.6	0.925114	0	-0.000516712
1	474.8323	0.925114	277.8	0.925114	0	-0.000486714
1	476.1261	0.9278921	278	0.9278921	0	-0.000424854
1	476.9209	0.9278921	278.2	0.9278921	0	-0.000516944
1	477.5829	0.9278921	278.4	0.9278921	0	-0.000788061
1	478.4757	0.9278921	278.6	0.9278921	0	-0.000538005
1	479.3168	0.9306703	278.8	0.9306703	0	-0.000419933
1	480.6392	0.9306703	279	0.9306703	0	-0.000519503
1	481.6402	0.9306703	279.2	0.9306703	0	-0.000506196
1	482.1339	0.9306703	279.4	0.9306703	0	-0.000521887
1	482.9321	0.9334484	279.6	0.9334484	0	-0.000423361
1	483.5493	0.9334484	279.8	0.9334484	0	-0.000476064
1	483.6853	0.9334484	280	0.9334484	0	-0.000417309
1	484.5705	0.9334484	280.2	0.9334484	0	-0.000394177
1	484.9812	0.9362265	280.4	0.9362265	0	-0.000355282
1	485.6587	0.9362265	280.6	0.9362265	0	-0.000254419
1	486.9258	0.9362265	280.8	0.9362265	0	-0.000330532
1	487.9008	0.9362265	281	0.9362265	0	-0.000324432
1	489.4958	0.9390046	281.2	0.9390046	0	-0.000350839
1	490.4866	0.9390046	281.4	0.9390046	0	-0.00032185
1	491.1549	0.9390046	281.6	0.9390046	0	-0.000458796
1	491.7779	0.9390046	281.8	0.9390046	0	-0.000354693
1	491.0818	0.9390046	282	0.9390046	0	-0.000423058
1	490.7262	0.9417827	282.2	0.9417827	0	-4.71888E-05
1	491.1674	0.9417827	282.4	0.9417827	0	-8.22814E-05
1	491.1493	0.9417827	282.6	0.9417827	0	-0.000331408
1	491.5208	0.9417827	282.8	0.9417827	0	-0.000223368
1	491.5265	0.9445608	283	0.9445608	0	-0.000322301
1	491.2708	0.9445608	283.2	0.9445608	0	-0.000294809
1	489.8163	0.9445608	283.4	0.9445608	0	-0.000308007
1	488.5905	0.9445608	283.6	0.9445608	0	-0.000270017
1	487.8234	0.9473389	283.8	0.9473389	0	-0.000310257
1	486.6797	0.9473389	284	0.9473389	0	-0.000333428
1	485.8758	0.9473389	284.2	0.9473389	0	-0.000329701
1	485.5672	0.9473389	284.4	0.9473389	0	-0.000305278
1	484.4589	0.9501171	284.6	0.9501171	0	-0.000340857
1	484.1331	0.9501171	284.8	0.9501171	0	-0.000311543
1	484.216	0.9501171	285	0.9501171	0	-0.000302742
1	484.2341	0.9501171	285.2	0.9501171	0	-0.000296764
1	484.933	0.9528952	285.4	0.9528952	0	-0.000311331
1	485.3336	0.9528952	285.6	0.9528952	0	-0.000327942
1	485.6945	0.9528952	285.8	0.9528952	0	-0.000440147
1	486.3902	0.9528952	286	0.9528952	0	-0.00053621
1	487.4988	0.9556733	286.2	0.9556733	0	-0.000530702
1	488.0779	0.9556733	286.4	0.9556733	0	-0.000615226
1	487.9911	0.9556733	286.6	0.9556733	0	-0.000654169
1	488.0925	0.9556733	286.8	0.9556733	0	-0.000587138
1	488.1234	0.9556733	287	0.9556733	0	-0.000697022
1	488.5761	0.9584514	287.2	0.9584514	0	-0.000637514
1	488.1819	0.9584514	287.4	0.9584514	0	-0.000638922
1	488.7869	0.9584514	287.6	0.9584514	0	-0.000646354
1	489.605	0.9584514	287.8	0.9584514	0	-0.000652913
1	489.8852	0.9612296	288	0.9612296	0	-0.000600918
1	490.7059	0.9612296	288.2	0.9612296	0	-0.000567794
1	491.5222	0.9612296	288.4	0.9612296	0	-0.000469164
1	492.4757	0.9612296	288.6	0.9612296	0	-0.000549011
1	492.9696	0.9640077	288.8	0.9640077	0	-0.000531828
1	493.9214	0.9640077	289	0.9640077	0	-0.000552296
1	495.0092	0.9640077	289.2	0.9640077	0	-0.000530579
1	495.2831	0.9640077	289.4	0.9640077	0	-0.000560925
1	495.9006	0.9667858	289.6	0.9667858	0	-0.000702789
1	496.2997	0.9667858	289.8	0.9667858	0	-0.000646949
1	496.3118	0.9667858	290	0.9667858	0	-0.000645173
1	496.8132	0.9667858	290.2	0.9667858	0	-0.000661866
1	497.0796	0.9695639	290.4	0.9695639	0	-0.00068708
1	497.419	0.9695639	290.6	0.9695639	0	-0.000667098
1	496.5806	0.9695639	290.8	0.9695639	0	-0.000678921
1	494.5516	0.9695639	291	0.9695639	0	-0.000671795
1	493.6732	0.972342	291.2	0.972342	0	-0.000678433
1	492.2708	0.972342	291.4	0.972342	0	-0.000663966
1	490.9948	0.972342	291.6	0.972342	0	-0.000666149
1	488.8758	0.972342	291.8	0.972342	0	-0.000629766
1	484.9805	0.972342	292	0.972342	0	-0.000516971
1	484.3958	0.9751202	292.2	0.9751202	0	-0.000530178
1	484.6495	0.9751202	292.4	0.9751202	0	-0.000610562
1	484.2356	0.9751202	292.6	0.9751202	0	-0.000629958
1	484.7863	0.9751202	292.8	0.9751202	0	-0.000672599
1	485.2705	0.9778983	293	0.9778983	0	-0.000716664
1	485.2611	0.9778983	293.2	0.9778983	0	-0.000765572
1	486.0916	0.9778983	293.4	0.9778983	0	-0.000698016
1	487.0432	0.9778983	293.6	0.9778983	0	-0.000840411
1	487.771	0.9806764	293.8	0.9806764	0	-0.000874693
1	488.6931	0.9806764	294	0.9806764	0	-0.000832896
1	489.276	0.9806764	294.2	0.9806764	0	-0.000793225
1	489.7464	0.9806764	294.4	0.9806764	0	-0.000456353
1	490.2525	0.9834545	294.6	0.9834545	0	-0.000274537
1	490.622	0.9834545	294.8	0.9834545	0	-0.000166917
1	491.237	0.9834545	295	0.9834545	0	-0.000225812
1	491.2758	0.9834545	295.2	0.9834545	0	-0.000206544
1	491.7972	0.9862326	295.4	0.9862326	0	-0.000233893
1	492.8092	0.9862326	295.6	0.9862326	0	-0.000285147
1	493.1866	0.9862326	295.8	0.9862326	0	-0.0002707
1	494.1081	0.9862326	296	0.9862326	0	-0.000401487
1	494.8156	0.9890108	296.2	0.9890108	0	-0.000409621
1	495.6045	0.9890108	296.4	0.9890108	0	-0.000461927
1	495.8094	0.9890108	296.6	0.9890108	0	-0.000367866
1	495.9181	0.9890108	296.8	0.9890108	0	-0.000382761
1	496.4029	0.9917889	297	0.9917889	0	-0.000404934
1	496.2797	0.9917889	297.2	0.9917889	0	-0.000421498
1	496.5895	0.9917889	297.4	0.9917889	0	-0.000419437
1	497.5195	0.9917889	297.6	0.9917889	0	-0.000416955
1	497.6446	0.9917889	297.8	0.9917889	0	-0.000690423
1	493.0332	0.994567	298	0.994567	0	-0.000553546
1	459.316	0.994567	298.2	0.994567	0	-0.000485633
1	459.5203	0.994567	298.4	0.994567	0	-0.000490384
1	462.7982	0.994567	298.6	0.994567	0	-0.000497569
1	464.3383	0.9973451	298.8	0.9973451	0	-0.000535715
1	464.7475	0.9973451	299	0.9973451	0	-0.00055125
1	465.8631	0.9973451	299.2	0.9973451	0	-0.000537544
1	466.8415	0.9973451	299.4	0.9973451	0	-0.000491387
1	468.0403	1.000123	299.6	1.000123	0	-0.00048687
1	468.9254	1.000123	299.8	1.000123	0	-0.000520773
1	468.9361	1.000123	300	1.000123	0	-0.000512121
1	469.6516	1.000123	300.2	1.000123	0	-0.00052812
1	469.6696	1.002901	300.4	1.002901	0	-0.000635051
1	469.7005	1.002901	300.6	1.002901	0	-0.000537096
1	458.8469	1.002901	300.8	1.002901	0	-0.000432343
1	451.9694	1.002901	301	1.002901	0	-0.000536053
1	449.8401	1.005679	301.2	1.005679	0	-0.000474321
1	450.6849	1.005679	301.4	1.005679	0	-0.000436885
1	451.1241	1.005679	301.6	1.005679	0	-0.000396511
1	452.3515	1.005679	301.8	1.005679	0	-0.000328309
1	453.1129	1.005679	302	1.005679	0	-0.000216142
1	454.8947	1.008458	302.2	1.008458	0	-0.000230156
1	456.1503	1.008458	302.4	1.008458	0	-0.000511932
1	456.9446	1.008458	302.6	1.008458	0	-0.000342809
1	458.1003	1.008458	302.8	1.008458	0	-0.00044672
1	459.0168	1.011236	303	1.011236	0	-0.000474364
1	460.0022	1.011236	303.2	1.011236	0	-0.000370013
1	461.3018	1.011236	303.4	1.011236	0	-0.000392223
1	462.5793	1.011236	303.6	1.011236	0	-0.000428791
1	463.309	1.014014	303.8	1.014014	0	-0.000326865
1	464.2385	1.014014	304	1.014014	0	-2.48654E-05
1	464.8198	1.014014	304.2	1.014014	0	-0.000122845
1	465.6631	1.014014	304.4	1.014014	0	-4.59034E-05
1	466.2794	1.016792	304.6	1.016792	0	-0.000333522
1	467.4465	1.016792	304.8	1.016792	0	-0.000557052
1	468.6234	1.016792	305	1.016792	0	-0.000402042
1	469.9042	1.016792	305.2	1.016792	0	-0.000473563
1	471.2181	1.01957	305.4	1.01957	0	-0.000407076
1	472.0035	1.01957	305.6	1.01957	0	-0.000339148
1	472.8952	1.01957	305.8	1.01957	0	-0.000420638
1	474.2712	1.01957	306	1.01957	0	-0.000475525
1	475.3773	1.022348	306.2	1.022348	0	-0.000438448
1	476.6733	1.022348	306.4	1.022348	0	-0.000421482
1	477.59	1.022348	306.6	1.022348	0	-0.000440188
1	477.7891	1.022348	306.8	1.022348	0	-0.000467194
1	477.8241	1.025126	307	1.025126	0	-0.000507684
1	477.6263	1.025126	307.2	1.025126	0	-6.39966E-05
1	477.2133	1.025126	307.4	1.025126	0	-0.000249713
1	476.9061	1.025126	307.6	1.025126	0	-0.000411448
1	476.735	1.027904	307.8	1.027904	0	-0.000259968
1	476.7677	1.027904	308	1.027904	0	-0.000428084
1	476.713	1.027904	308.2	1.027904	0	-0.000406348
1	476.7262	1.027904	308.4	1.027904	0	-0.000391782
1	477.2104	1.027904	308.6	1.027904	0	-0.000478102
1	477.2053	1.030683	308.8	1.030683	0	-0.000399644
1	477.8425	1.030683	309	1.030683	0	-0.000388738
1	478.0909	1.030683	309.2	1.030683	0	-0.000407921
1	478.734	1.030683	309.4	1.030683	0	-0.000446805
1	479.8163	1.033461	309.6	1.033461	0	-0.000409566
1	480.6503	1.033461	309.8	1.033461	0	-0.000386639
1	481.8054	1.033461	310	1.033461	0	-0.000367778
1	482.4532	1.033461	310.2	1.033461	0	-0.000359699
1	483.0237	1.036239	310.4	1.036239	0	-0.000375849
1	483.8186	1.036239	310.6	1.036239	0	-0.000363603
1	484.2811	1.036239	310.8	1.036239	0	-0.000359254
1	484.6053	1.036239	311	1.036239	0	-0.000342021
1	485.8604	1.039017	311.2	1.039017	0	-0.00033134
1	486.7458	1.039017	311.4	1.039017	0	-0.000338935
1	487.6551	1.039017	311.6	1.039017	0	-0.000311667
1	488.364	1.039017	311.8	1.039017	0	-0.000232761
1	489.155	1.041795	312	1.041795	0	-0.000283639
1	489.8517	1.041795	312.2	1.041795	0	-0.0002589
1	490.5979	1.041795	312.4	1.041795	0	-0.000222526
1	491.205	1.041795	312.6	1.041795	0	-0.000229162
1	491.7108	1.044573	312.8	1.044573	0	-0.000431213
1	492.2476	1.044573	313	1.044573	0	-0.000242114
1	492.6763	1.044573	313.2	1.044573	0	-0.000253984
1	493.4997	1.044573	313.4	1.044573	0	-0.000218406
1	494.0398	1.044573	313.6	1.044573	0	-0.000240083
1	495.1764	1.047351	313.8	1.047351	0	-0.0002397
1	495.9479	1.047351	314	1.047351	0	-0.000286074
1	496.9017	1.047351	314.2	1.047351	0	-0.000562452
1	498.1774	1.047351	314.4	1.047351	0	-0.000262441
1	498.8001	1.050129	314.6	1.050129	0	-0.000175012
1	499.3679	1.050129	314.8	1.050129	0	-0.000253818
1	500.0184	1.050129	315	1.050129	0	-0.000154044
1	499.8185	1.050129	315.2	1.050129	0	-0.000249776
1	499.8104	1.052907	315.4	1.052907	0	-0.000101402
1	499.9943	1.052907	315.6	1.052907	0	-0.000209914
1	499.5863	1.052907	315.8	1.052907	0	-0.000475398
1	499.2021	1.052907	316	1.052907	0	-0.000413317
1	498.5758	1.055686	316.2	1.055686	0	-0.000112276
1	498.7771	1.055686	316.4	1.055686	0	-2.87186E-06
1	498.9133	1.055686	316.6	1.055686	0	-3.90487E-05
1	499.9309	1.055686	316.8	1.055686	0	-3.65641E-05
1	500.7701	1.058464	317	1.058464	0	-8.19206E-05
1	501.7442	1.058464	317.2	1.058464	0	-0.000189632
1	502.4232	1.058464	317.4	1.058464	0	-0.000207904
1	503.034	1.058464	317.6	1.058464	0	-0.000198945
1	503.6415	1.061242	317.8	1.061242	0	-0.000270639
1	504.4793	1.061242	318	1.061242	0	-0.000195849
1	505.5206	1.061242	318.2	1.061242	0	-0.000194716
1	506.375	1.061242	318.4	1.061242	0	-0.000222287
1	507.2495	1.061242	318.6	1.061242	0	-0.000386572
1	508.363	1.06402	318.8	1.06402	0	-0.0002196
1	509.6526	1.06402	319	1.06402	0	-0.000344643
1	510.9183	1.06402	319.2	1.06402	0	-0.000287455
1	512.0139	1.06402	319.4	1.06402	0	-0.000280945
1	513.3672	1.066798	319.6	1.066798	0	-0.000411114
1	514.459	1.066798	319.8	1.066798	0	-0.000409014
1	514.9641	1.066798	320	1.066798	0	-0.000521469
1	514.4164	1.066798	320.2	1.066798	0	-0.000498198
1	514.2682	1.069576	320.4	1.069576	0	-0.000462006
1	514.6597	1.069576	320.6	1.069576	0	-0.000482972
1	515.3684	1.069576	320.8	1.069576	0	-0.000480599
1	515.8314	1.069576	321	1.069576	0	-0.000455937
1	517.0517	1.072354	321.2	1.072354	0	-0.000178374
1	517.6946	1.072354	321.4	1.072354	0	-0.000224183
1	517.815	1.072354	321.6	1.072354	0	-0.000473403
1	518.1322	1.072354	321.8	1.072354	0	-0.000591306
1	517.9943	1.075132	322	1.075132	0	-0.000396559
1	518.728	1.075132	322.2	1.075132	0	-0.000534852
1	504.5818	1.075132	322.4	1.075132	0	-0.000479475
1	501.9022	1.075132	322.6	1.075132	0	-0.000430619
1	501.6952	1.077911	322.8	1.077911	0	-0.000496155
1	502.1117	1.077911	323	1.077911	0	-0.000539151
1	502.9906	1.077911	323.2	1.077911	0	-0.00048917
1	503.6928	1.077911	323.4	1.077911	0	-0.000485869
1	504.624	1.080689	323.6	1.080689	0	-0.000488791
1	505.6201	1.080689	323.8	1.080689	0	-0.000481784
1	506.6822	1.080689	324	1.080689	0	-0.000459126
1	508.1803	1.080689	324.2	1.080689	0	-0.000448067
1	509.1143	1.080689	324.4	1.080689	0	-0.000409539
1	509.1301	1.083467	324.6	1.083467	0	-0.00038151
1	509.6075	1.083467	324.8	1.083467	0	-0.000399531
1	509.2146	1.083467	325	1.083467	0	-0.000412208
1	508.5519	1.083467	325.2	1.083467	0	-0.000398251
1	508.8752	1.086245	325.4	1.086245	0	-0.000367945
1	509.5535	1.086245	325.6	1.086245	0	-0.000399551
1	510.311	1.086245	325.8	1.086245	0	-0.000653384
1	511.4041	1.086245	326	1.086245	0	-0.000472809
1	512.5105	1.089023	326.2	1.089023	0	-0.000608215
1	513.3341	1.089023	326.4	1.089023	0	-0.000582932
1	514.8746	1.089023	326.6	1.089023	0	-0.000489289
1	515.8609	1.089023	326.8	1.089023	0	-0.000495933
1	517.0513	1.091801	327	1.091801	0	-0.000428381
1	517.6198	1.091801	327.2	1.091801	0	-0.000530636
1	518.0553	1.091801	327.4	1.091801	0	-0.000470582
1	518.9326	1.091801	327.6	1.091801	0	-0.00048399
1	519.2914	1.094579	327.8	1.094579	0	-0.000478404
1	519.5853	1.094579	328	1.094579	0	-0.000463923
1	519.8411	1.094579	328.2	1.094579	0	-0.0004412
1	520.5094	1.094579	328.4	1.094579	0	-0.00043874
1	521.3505	1.097357	328.6	1.097357	0	-0.000475975
1	522.0953	1.097357	328.8	1.097357	0	-0.000740604
1	522.6498	1.097357	329	1.097357	0	-0.000204789
1	523.1708	1.097357	329.2	1.097357	0	-0.000274132
1	523.759	1.097357	329.4	1.097357	0	-0.000409813
1	524.2923	1.100136	329.6	1.100136	0	-0.000266882
1	524.7675	1.100136	329.8	1.100136	0	-0.000302938
1	525.1685	1.100136	330	1.100136	0	-0.000308023
1	525.0762	1.100136	330.2	1.100136	0	-0.00038485
1	524.4598	1.102914	330.4	1.102914	0	-0.000422411
1	522.9001	1.102914	330.6	1.102914	0	-0.000466973
1	521.7537	1.102914	330.8	1.102914	0	-0.000519567
1	521.5927	1.102914	331	1.102914	0	-0.00057399
1	522.2795	1.105692	331.2	1.105692	0	-0.000493827
1	523.0759	1.105692	331.4	1.105692	0	-0.000536715
1	523.8418	1.105692	331.6	1.105692	0	-0.000579126
1	524.7546	1.105692	331.8	1.105692	0	-0.000594155
1	525.8464	1.10847	332	1.10847	0	-0.000629543
1	526.7129	1.10847	332.2	1.10847	0	-0.000653857
1	526.3874	1.10847	332.4	1.10847	0	-0.000658224
1	527.2784	1.10847	332.6	1.10847	0	-0.00063697
1	528.0157	1.111248	332.8	1.111248	0	-0.000672322
1	527.9839	1.111248	333	1.111248	0	-0.000677449
1	529.0266	1.111248	333.2	1.111248	0	-0.00066475
1	529.4146	1.111248	333.4	1.111248	0	-0.000701085
1	529.6511	1.114026	333.6	1.114026	0	-0.000680891
1	530.3673	1.114026	333.8	1.114026	0	-0.000657453
1	530.9984	1.114026	334	1.114026	0	-0.000639876
1	531.5182	1.114026	334.2	1.114026	0	-0.000501523
1	531.6154	1.114026	334.4	1.114026	0	-0.00046036
1	532.2272	1.116804	334.6	1.116804	0	-0.000595637
1	532.7656	1.116804	334.8	1.116804	0	-0.000713247
1	533.4367	1.116804	335	1.116804	0	-0.000509773
1	534.7234	1.116804	335.2	1.116804	0	-0.000230269
1	534.9299	1.119582	335.4	1.119582	0	-0.000472138
1	534.9026	1.119582	335.6	1.119582	0	-0.000605709
1	535.6109	1.119582	335.8	1.119582	0	-0.000521495
1	536.7736	1.119582	336	1.119582	0	-0.000484818
1	537.9246	1.12236	336.2	1.12236	0	-0.000272609
1	539.0857	1.12236	336.4	1.12236	0	-0.000429609
1	539.652	1.12236	336.6	1.12236	0	-0.000464511
1	540.6989	1.12236	336.8	1.12236	0	-0.000482855
1	541.73	1.125139	337	1.125139	0	-0.000450158
1	541.5527	1.125139	337.2	1.125139	0	-0.000437685
1	541.2997	1.125139	337.4	1.125139	0	-0.00042751
1	541.6094	1.125139	337.6	1.125139	0	-0.000510854
1	542.1609	1.127917	337.8	1.127917	0	-0.000626631
1	542.5828	1.127917	338	1.127917	0	-0.000702538
1	541.7781	1.127917	338.2	1.127917	0	-0.000740971
1	540.9196	1.127917	338.4	1.127917	0	-0.00073845
1	540.3651	1.130695	338.6	1.130695	0	-0.000691468
1	536.723	1.130695	338.8	1.130695	0	-0.000691516
1	536.626	1.130695	339	1.130695	0	-0.000688893
1	536.9617	1.130695	339.2	1.130695	0	-0.000679698
1	537.6092	1.130695	339.4	1.130695	0	-0.00068622
1	539.6538	1.133473	339.6	1.133473	0	-0.000657718
1	540.4009	1.133473	339.8	1.133473	0	-0.000671422
1	541.2005	1.133473	340	1.133473	0	-0.000657156
1	542.9655	1.133473	340.2	1.133473	0	-0.000682388
1	544.2195	1.136251	340.4	1.136251	0	-0.000698099
1	545.7313	1.136251	340.6	1.136251	0	-0.000705338
1	546.4291	1.136251	340.8	1.136251	0	-0.000700428
1	547.6697	1.136251	341	1.136251	0	-0.000727293
1	548.4452	1.139029	341.2	1.139029	0	-0.000723516
1	548.554	1.139029	341.4	1.139029	0	-0.000713515
1	549.3234	1.139029	341.6	1.139029	0	-0.000708299
1	549.3106	1.139029	341.8	1.139029	0	-0.000656758
1	550.0779	1.141807	342	1.141807	0	-0.000639082
1	551.0286	1.141807	342.2	1.141807	0	-0.000483612
1	551.6326	1.141807	342.4	1.141807	0	-0.00099781
1	552.5648	1.141807	342.6	1.141807	0	-0.000928798
1	553.1441	1.144585	342.8	1.144585	0	-0.000626807
1	552.9919	1.144585	343	1.144585	0	-0.00056575
1	552.3192	1.144585	343.2	1.144585	0	-0.000615791
1	551.7744	1.144585	343.4	1.144585	0	-0.000662163
1	550.7778	1.147364	343.6	1.147364	0	-0.000676716
1	551.1945	1.147364	343.8	1.147364	0	-0.000757054
1	551.443	1.147364	344	1.147364	0	-0.000683881
1	551.9918	1.147364	344.2	1.147364	0	-0.000665308
1	553.0375	1.147364	344.4	1.147364	0	-0.000698971
1	553.4949	1.150142	344.6	1.150142	0	-0.000707819
1	554.746	1.150142	344.8	1.150142	0	-0.000715164
1	555.4656	1.150142	345	1.150142	0	-0.000728463
1	556.038	1.150142	345.2	1.150142	0	-0.000730351
1	556.2404	1.15292	345.4	1.15292	0	-0.000699115
1	556.6944	1.15292	345.6	1.15292	0	-0.000721411
1	557.2466	1.15292	345.8	1.15292	0	-0.0006369
1	557.2296	1.15292	346	1.15292	0	-0.000702075
1	557.3114	1.155698	346.2	1.155698	0	-0.00069764
1	557.8074	1.155698	346.4	1.155698	0	-0.000697912
1	558.2993	1.155698	346.6	1.155698	0	-0.000642955
1	558.6931	1.155698	346.8	1.155698	0	-0.000607241
1	558.5167	1.158476	347	1.158476	0	-0.000287152
1	558.6085	1.158476	347.2	1.158476	0	-0.00031856
1	558.9282	1.158476	347.4	1.158476	0	-0.000327378
1	558.7042	1.158476	347.6	1.158476	0	-0.000310481
1	559.0789	1.161254	347.8	1.161254	0	-0.000424069
1	559.2157	1.161254	348	1.161254	0	-0.000546012
1	560.0485	1.161254	348.2	1.161254	0	-0.000819598
1	556.9431	1.161254	348.4	1.161254	0	-0.000724878
1	549.1459	1.164032	348.6	1.164032	0	-0.000698851
1	546.5377	1.164032	348.8	1.164032	0	-0.000603922
1	545.1475	1.164032	349	1.164032	0	-0.000626263
1	545.4431	1.164032	349.2	1.164032	0	-0.000555054
1	546.0928	1.16681	349.4	1.16681	0	-0.000646843
1	547.3517	1.16681	349.6	1.16681	0	-0.00064228
1	548.6884	1.16681	349.8	1.16681	0	-0.000597181
1	550.0184	1.16681	350	1.16681	0	-0.000596128
1	551.2901	1.16681	350.2	1.16681	0	-0.00064742
1	551.8834	1.169589	350.4	1.169589	0	-0.000672602
1	552.352	1.169589	350.6	1.169589	0	-0.000800528
1	552.3214	1.169589	350.8	1.169589	0	-0.000794544
1	552.8387	1.169589	351	1.169589	0	-0.000729813
1	553.424	1.172367	351.2	1.172367	0	-0.000695956
1	553.2345	1.172367	351.4	1.172367	0	-0.000635331
1	554.0508	1.172367	351.6	1.172367	0	-0.000740515
1	554.7947	1.172367	351.8	1.172367	0	-0.000727788
1	555.6387	1.175145	352	1.175145	0	-0.00072882
1	556.5126	1.175145	352.2	1.175145	0	-0.000705921
1	555.7567	1.175145	352.4	1.175145	0	-0.000681303
1	553.1245	1.175145	352.6	1.175145	0	-0.000673766
1	551.9469	1.177923	352.8	1.177923	0	-0.000620701
1	551.9857	1.177923	353	1.177923	0	-0.000629397
1	552.9788	1.177923	353.2	1.177923	0	-0.000677114
1	551.7734	1.177923	353.4	1.177923	0	-0.000644143
1	551.5367	1.180701	353.6	1.180701	0	-0.000640289
1	552.443	1.180701	353.8	1.180701	0	-0.000633346
1	553.7764	1.180701	354	1.180701	0	-0.000621053
1	554.751	1.180701	354.2	1.180701	0	-0.00061893
1	556.2223	1.183479	354.4	1.183479	0	-0.00049762
1	557.6934	1.183479	354.6	1.183479	0	-0.000570956
1	559.1913	1.183479	354.8	1.183479	0	-0.000541632
1	560.1368	1.183479	355	1.183479	0	-0.000595037
1	562.0136	1.183479	355.2	1.183479	0	-0.001008839
1	563.4117	1.186257	355.4	1.186257	0	-0.000798496
1	563.4403	1.186257	355.6	1.186257	0	-0.000700014
1	563.6255	1.186257	355.8	1.186257	0	-0.000797972
1	564.3872	1.186257	356	1.186257	0	-0.000752818
1	564.089	1.189035	356.2	1.189035	0	-0.000798825
1	560.4536	1.189035	356.4	1.189035	0	-0.000862491
1	559.3474	1.189035	356.6	1.189035	0	-0.000868584
1	559.701	1.189035	356.8	1.189035	0	-0.000936658
1	560.5878	1.191813	357	1.191813	0	-0.000826617
1	561.5454	1.191813	357.2	1.191813	0	-0.000836813
1	562.8936	1.191813	357.4	1.191813	0	-0.000724142
1	563.8545	1.191813	357.6	1.191813	0	-0.000666274
1	564.6497	1.194592	357.8	1.194592	0	-0.000805325
1	566.1204	1.194592	358	1.194592	0	-0.000791768
1	566.9872	1.194592	358.2	1.194592	0	-0.000740151
1	568.1164	1.194592	358.4	1.194592	0	-0.000580205
1	569.6591	1.19737	358.6	1.19737	0	-0.000732591
1	570.4089	1.19737	358.8	1.19737	0	-0.00063205
1	571.8278	1.19737	359	1.19737	0	-0.000703998
1	572.4706	1.19737	359.2	1.19737	0	-0.000691722
1	573.0229	1.200148	359.4	1.200148	0	-0.000561679
1	574.38	1.200148	359.6	1.200148	0	-0.000615156
1	575.492	1.200148	359.8	1.200148	0	-0.000612523
1	576.6296	1.200148	360	1.200148	0	-0.000616714
1	577.5801	1.202926	360.2	1.202926	0	-0.00058597
1	578.2825	1.202926	360.4	1.202926	0	-0.000611093
1	579.3063	1.202926	360.6	1.202926	0	-0.000591702
1	579.9817	1.202926	360.8	1.202926	0	-0.00062053
1	579.8419	1.202926	361	1.202926	0	-0.000639336
1	578.7827	1.205704	361.2	1.205704	0	-0.000665039
1	577.091	1.205704	361.4	1.205704	0	-0.000765436
1	575.9651	1.205704	361.6	1.205704	0	-0.000686422
1	575.0848	1.205704	361.8	1.205704	0	-0.00069642
1	574.8961	1.208482	362	1.208482	0	-0.000711398
1	575.1814	1.208482	362.2	1.208482	0	-0.000746382
1	575.8604	1.208482	362.4	1.208482	0	-0.000704343
1	577.2745	1.208482	362.6	1.208482	0	-0.000704417
1	578.4797	1.21126	362.8	1.21126	0	-0.000648903
1	579.3514	1.21126	363	1.21126	0	-0.000518516
1	581.0906	1.21126	363.2	1.21126	0	-0.000658231
1	582.1177	1.21126	363.4	1.21126	0	-0.000798989
1	583.1998	1.214038	363.6	1.214038	0	-0.000632067
1	584.6119	1.214038	363.8	1.214038	0	-0.000714382
1	585.3141	1.214038	364	1.214038	0	-0.000638111
1	586.6656	1.214038	364.2	1.214038	0	-0.000627581
1	587.233	1.216817	364.4	1.216817	0	-0.000655543
1	588.3416	1.216817	364.6	1.216817	0	-0.000689118
1	590.0295	1.216817	364.8	1.216817	0	-0.000687601
1	590.4374	1.216817	365	1.216817	0	-0.000677202
1	590.9672	1.219595	365.2	1.219595	0	-0.000666954
1	591.7556	1.219595	365.4	1.219595	0	-0.000668253
1	592.4075	1.219595	365.6	1.219595	0	-0.000677962
1	593.7431	1.219595	365.8	1.219595	0	-0.000680548
1	594.8066	1.219595	366	1.219595	0	-0.000667233
1	595.6012	1.222373	366.2	1.222373	0	-0.000642159
1	597.2068	1.222373	366.4	1.222373	0	-0.000619329
1	598.3236	1.222373	366.6	1.222373	0	-0.00061759
1	599.1433	1.222373	366.8	1.222373	0	-0.00064291
1	600.118	1.225151	367	1.225151	0	-0.000674364
1	600.5664	1.225151	367.2	1.225151	0	-0.000803152
1	600.3893	1.225151	367.4	1.225151	0	-0.000808606
1	600.5533	1.225151	367.6	1.225151	0	-0.000631217
1	600.7994	1.227929	367.8	1.227929	0	-0.000725544
1	600.4778	1.227929	368	1.227929	0	-0.000566267
1	600.0673	1.227929	368.2	1.227929	0	-0.000536966
1	600.3182	1.227929	368.4	1.227929	0	-0.000513255
1	600.5729	1.230707	368.6	1.230707	0	-0.000512426
1	601.0057	1.230707	368.8	1.230707	0	-0.000555578
1	602.5087	1.230707	369	1.230707	0	-0.000522944
1	603.2802	1.230707	369.2	1.230707	0	-0.000524628
1	603.938	1.233485	369.4	1.233485	0	-0.000530665
1	604.7296	1.233485	369.6	1.233485	0	-0.000549406
1	605.1685	1.233485	369.8	1.233485	0	-0.000682279
1	606.0089	1.233485	370	1.233485	0	-0.000686511
1	606.7409	1.236263	370.2	1.236263	0	-0.000693682
1	607.5209	1.236263	370.4	1.236263	0	-0.000753806
1	605.4862	1.236263	370.6	1.236263	0	-0.000695426
1	601.6613	1.236263	370.8	1.236263	0	-0.000723537
1	600.0144	1.239042	371	1.239042	0	-0.000742689
1	600.1195	1.239042	371.2	1.239042	0	-0.000748209
1	600.6992	1.239042	371.4	1.239042	0	-0.000528181
1	600.8196	1.239042	371.6	1.239042	0	-0.000581391
1	601.4833	1.239042	371.8	1.239042	0	-0.000497859
1	602.1586	1.24182	372	1.24182	0	-0.000538304
1	603.2143	1.24182	372.2	1.24182	0	-0.000527808
1	603.3942	1.24182	372.4	1.24182	0	-0.000557589
1	603.5972	1.24182	372.6	1.24182	0	-0.000537137
1	603.2115	1.244598	372.8	1.244598	0	-0.000562129
1	603.1769	1.244598	373	1.244598	0	-0.000693972
1	603.7422	1.244598	373.2	1.244598	0	-0.000747658
1	604.1622	1.244598	373.4	1.244598	0	-0.000738109
1	605.1039	1.247376	373.6	1.247376	0	-0.000770307
1	605.2793	1.247376	373.8	1.247376	0	-0.000700613
1	605.7493	1.247376	374	1.247376	0	-0.000754874
1	607.054	1.247376	374.2	1.247376	0	-0.000767126
1	607.9276	1.250154	374.4	1.250154	0	-0.00075998
1	608.5541	1.250154	374.6	1.250154	0	-0.000751976
1	607.6543	1.250154	374.8	1.250154	0	-0.000736552
1	608.0299	1.250154	375	1.250154	0	-0.00076536
1	608.7678	1.252932	375.2	1.252932	0	-0.000733218
1	608.5651	1.252932	375.4	1.252932	0	-0.000730588
1	608.6997	1.252932	375.6	1.252932	0	-0.000712607
1	609.498	1.252932	375.8	1.252932	0	-0.000690388
1	609.8974	1.252932	376	1.252932	0	-0.000671421
1	610.0874	1.25571	376.2	1.25571	0	-0.000658797
1	610.971	1.25571	376.4	1.25571	0	-0.000861286
1	612.1488	1.25571	376.6	1.25571	0	-0.000712142
1	612.9344	1.25571	376.8	1.25571	0	-0.000812492
1	613.8871	1.258488	377	1.258488	0	-0.000850056
1	615.0187	1.258488	377.2	1.258488	0	-0.000718771
1	616.2509	1.258488	377.4	1.258488	0	-0.000725582
1	615.2241	1.258488	377.6	1.258488	0	-0.000746194
1	611.5469	1.261266	377.8	1.261266	0	-0.000581563
1	609.0665	1.261266	378	1.261266	0	-0.000657875
1	607.6895	1.261266	378.2	1.261266	0	-0.00051353
1	606.7308	1.261266	378.4	1.261266	0	-0.000448579
1	606.2045	1.264045	378.6	1.264045	0	-0.000412319
1	606.3746	1.264045	378.8	1.264045	0	-0.000359294
1	605.8269	1.264045	379	1.264045	0	-0.000325293
1	605.3359	1.264045	379.2	1.264045	0	-0.00038375
1	603.8048	1.266823	379.4	1.266823	0	-0.000361137
1	600.6449	1.266823	379.6	1.266823	0	-0.000362567
1	598.3135	1.266823	379.8	1.266823	0	-0.000392736
1	598.0559	1.266823	380	1.266823	0	-0.000466819
1	598.1455	1.269601	380.2	1.269601	0	-0.000487234
1	599.1538	1.269601	380.4	1.269601	0	-0.000405084
1	600.5319	1.269601	380.6	1.269601	0	-0.000462067
1	600.8251	1.269601	380.8	1.269601	0	-0.000475277
1	601.734	1.272379	381	1.272379	0	-0.000506447
1	602.4636	1.272379	381.2	1.272379	0	-0.000589722
1	603.2312	1.272379	381.4	1.272379	0	-0.000491729
1	604.0213	1.272379	381.6	1.272379	0	-0.000524076
1	605.234	1.272379	381.8	1.272379	0	-0.000815906
1	606.3145	1.275157	382	1.275157	0	-0.00062871
1	607.0763	1.275157	382.2	1.275157	0	-0.000727862
1	607.9177	1.275157	382.4	1.275157	0	-0.000436383
1	608.1337	1.275157	382.6	1.275157	0	-0.000272458
1	608.1248	1.277935	382.8	1.277935	0	-0.000367082
1	608.8634	1.277935	383	1.277935	0	-0.000396349
1	609.8842	1.277935	383.2	1.277935	0	-0.000639363
1	609.8906	1.277935	383.4	1.277935	0	-0.000464403
1	610.5742	1.280713	383.6	1.280713	0	-0.000546097
1	610.9083	1.280713	383.8	1.280713	0	-0.000407249
1	611.5075	1.280713	384	1.280713	0	-0.000435899
1	612.5828	1.280713	384.2	1.280713	0	-0.000453223
1	614.127	1.283491	384.4	1.283491	0	-0.000376486
1	615.2862	1.283491	384.6	1.283491	0	-0.000421651
1	617.0408	1.283491	384.8	1.283491	0	-0.00042248
1	618.3296	1.283491	385	1.283491	0	-0.000452685
1	620.1809	1.28627	385.2	1.28627	0	-0.000427985
1	621.3749	1.28627	385.4	1.28627	0	-0.000452604
1	623.0124	1.28627	385.6	1.28627	0	-0.000436114
1	624.6794	1.28627	385.8	1.28627	0	-0.000471589
1	625.5544	1.289048	386	1.289048	0	-0.000483237
1	626.2576	1.289048	386.2	1.289048	0	-0.000502979
1	626.6579	1.289048	386.4	1.289048	0	-0.000499383
1	627.329	1.289048	386.6	1.289048	0	-0.000515472
1	628.2742	1.291826	386.8	1.291826	0	-0.000640777
1	629.4094	1.291826	387	1.291826	0	-0.001044536
1	630.1317	1.291826	387.2	1.291826	0	-0.00121812
1	631.0666	1.291826	387.4	1.291826	0	-0.001084222
1	631.9777	1.291826	387.6	1.291826	0	-0.00111985
1	632.9006	1.294604	387.8	1.294604	0	-0.001070765
1	634.6111	1.294604	388	1.294604	0	-0.001003653
1	635.9457	1.294604	388.2	1.294604	0	-0.00093243
1	637.0988	1.294604	388.4	1.294604	0	-0.000925508
1	637.8023	1.297382	388.6	1.297382	0	-0.000828892
1	638.5464	1.297382	388.8	1.297382	0	-0.000775465
1	639.7827	1.297382	389	1.297382	0	-0.000756584
1	639.9638	1.297382	389.2	1.297382	0	-0.00072969
1	640.5676	1.30016	389.4	1.30016	0	-0.000777245
1	640.7786	1.30016	389.6	1.30016	0	-0.000756882
1	638.3857	1.30016	389.8	1.30016	0	-0.000778833
1	634.9635	1.30016	390	1.30016	0	-0.000737112
1	633.4068	1.302938	390.2	1.302938	0	-0.000726507
1	630.8452	1.302938	390.4	1.302938	0	-0.000723518
1	629.7956	1.302938	390.6	1.302938	0	-0.000642473
1	629.4453	1.302938	390.8	1.302938	0	-0.000711974
1	630.0212	1.305716	391	1.305716	0	-0.000699395
1	630.6212	1.305716	391.2	1.305716	0	-0.000668414
1	631.5062	1.305716	391.4	1.305716	0	-0.000683145
1	632.7646	1.305716	391.6	1.305716	0	-0.000963358
1	634.0831	1.308495	391.8	1.308495	0	-0.000825093
1	634.9407	1.308495	392	1.308495	0	-0.000903468
1	636.6304	1.308495	392.2	1.308495	0	-0.000885271
1	637.8121	1.308495	392.4	1.308495	0	-0.00094441
1	638.842	1.308495	392.6	1.308495	0	-0.000866845
1	639.4264	1.311273	392.8	1.311273	0	-0.000621954
1	639.4007	1.311273	393	1.311273	0	-0.000614518
1	640.2162	1.311273	393.2	1.311273	0	-0.000633172
1	640.9243	1.311273	393.4	1.311273	0	-0.000664158
1	641.8602	1.314051	393.6	1.314051	0	-0.000644895
1	643.0074	1.314051	393.8	1.314051	0	-0.000740713
1	644.188	1.314051	394	1.314051	0	-0.000684485
1	645.6954	1.314051	394.2	1.314051	0	-0.000702031
1	647.3867	1.316829	394.4	1.316829	0	-0.000814998
1	648.3776	1.316829	394.6	1.316829	0	-0.000757206
1	649.4359	1.316829	394.8	1.316829	0	-0.000769162
1	650.8209	1.316829	395	1.316829	0	-0.000766268
1	651.6718	1.319607	395.2	1.319607	0	-0.000810831
1	652.7504	1.319607	395.4	1.319607	0	-0.00078313
1	654.1346	1.319607	395.6	1.319607	0	-0.000828988
1	654.7193	1.319607	395.8	1.319607	0	-0.00113164
1	655.1922	1.322385	396	1.322385	0	-0.000995938
1	656.107	1.322385	396.2	1.322385	0	-0.001068988
1	656.9806	1.322385	396.4	1.322385	0	-0.001055653
1	657.2778	1.322385	396.6	1.322385	0	-0.001018769
1	658.1147	1.325163	396.8	1.325163	0	-0.001020805
1	658.7972	1.325163	397	1.325163	0	-0.001054052
1	659.9252	1.325163	397.2	1.325163	0	-0.001028151
1	661.0231	1.325163	397.4	1.325163	0	-0.00087248
1	661.7354	1.325163	397.6	1.325163	0	-0.000840752
1	663.1191	1.327941	397.8	1.327941	0	-0.000764073
1	664.0755	1.327941	398	1.327941	0	-0.000739285
1	661.9302	1.327941	398.2	1.327941	0	-0.000831639
1	659.8499	1.327941	398.4	1.327941	0	-0.000815676
1	658.1045	1.33072	398.6	1.33072	0	-0.000790373
1	655.1414	1.33072	398.8	1.33072	0	-0.000793194
1	654.1611	1.33072	399	1.33072	0	-0.000805183
1	653.3206	1.33072	399.2	1.33072	0	-0.00083099
1	653.6185	1.333498	399.4	1.333498	0	-0.000832591
1	654.0844	1.333498	399.6	1.333498	0	-0.000851402
1	655.722	1.333498	399.8	1.333498	0	-0.000825671
1	657.1774	1.333498	400	1.333498	0	-0.000704549
1	657.5587	1.336276	400.2	1.336276	0	-0.00081531
1	657.8553	1.336276	400.4	1.336276	0	-0.000902172
1	658.514	1.336276	400.6	1.336276	0	-0.000796738
1	657.7903	1.336276	400.8	1.336276	0	-0.000774044
[truncated: 1,981 more rows]
