# Supplementary material for: Data of microstructure and mechanical properties of carbon foams derived from sucrose/polyacrylamide hydrogel
Source: Data Brief. 2016 Feb 15;7:117–22. doi: 10.1016/j.dib.2016.02.022 (PMC4764894; doi:10.1016/j.dib.2016.02.022)
Supplement: Supplementary file 6 — Supplementary material [file mmc6.csv]

num	force	lenth	time	position	biglength	smalllength
1	0.08207313	0.00277812	0.8	0.00277812	0	0.000130086
1	0.1393664	0.00277812	1	0.00277812	0	0.000188824
1	0.1881605	0.00277812	1.2	0.00277812	0	0.000100178
1	0.3019521	0.00277812	1.4	0.00277812	0	0.000101343
1	0.6891249	0.00555624	1.6	0.00555624	0	0.000113296
1	1.60863	0.00555624	1.8	0.00555624	0	0.000132582
1	2.860032	0.00555624	2	0.00555624	0	1.61697E-05
1	4.166099	0.00555624	2.2	0.00555624	0	-2.62156E-05
1	5.829377	0.00833436	2.4	0.00833436	0	6.92842E-05
1	7.563216	0.00833436	2.6	0.00833436	0	0.000205757
1	9.21989	0.00833436	2.8	0.00833436	0	1.75545E-05
1	10.70536	0.00833436	3	0.00833436	0	-0.000246918
1	11.88913	0.00833436	3.2	0.00833436	0	-2.49156E-05
1	12.8836	0.01111248	3.4	0.01111248	0	-0.000126969
1	13.71396	0.01111248	3.6	0.01111248	0	-2.81525E-05
1	14.6331	0.01111248	3.8	0.01111248	0	-2.64713E-05
1	15.52704	0.01111248	4	0.01111248	0	-7.81124E-05
1	16.32633	0.0138906	4.2	0.0138906	0	-9.35886E-05
1	17.10264	0.0138906	4.4	0.0138906	0	-6.72804E-05
1	17.9336	0.0138906	4.6	0.0138906	0	-5.81388E-05
1	18.73681	0.0138906	4.8	0.0138906	0	-5.76537E-05
1	19.46884	0.01666872	5	0.01666872	0	-6.28358E-05
1	20.21151	0.01666872	5.2	0.01666872	0	-5.23628E-05
1	20.89267	0.01666872	5.4	0.01666872	0	-3.44703E-05
1	21.51648	0.01666872	5.6	0.01666872	0	-4.51418E-05
1	22.25463	0.01944684	5.8	0.01944684	0	-0.000243283
1	23.00451	0.01944684	6	0.01944684	0	-6.72325E-05
1	23.69852	0.01944684	6.2	0.01944684	0	0.000141652
1	24.40083	0.01944684	6.4	0.01944684	0	-3.12996E-05
1	25.12272	0.02222496	6.6	0.02222496	0	-2.71358E-05
1	25.80033	0.02222496	6.8	0.02222496	0	-3.83225E-05
1	26.47391	0.02222496	7	0.02222496	0	-1.82034E-05
1	27.21377	0.02222496	7.2	0.02222496	0	-9.2833E-06
1	27.91413	0.02500308	7.4	0.02500308	0	3.42712E-05
1	28.6283	0.02500308	7.6	0.02500308	0	4.31492E-05
1	29.37403	0.02500308	7.8	0.02500308	0	3.14928E-05
1	30.09115	0.02500308	8	0.02500308	0	5.83603E-05
1	30.80239	0.0277812	8.2	0.0277812	0	0.000177255
1	31.51278	0.0277812	8.4	0.0277812	0	0.000374203
1	32.27575	0.0277812	8.6	0.0277812	0	0.00019307
1	32.91803	0.0277812	8.8	0.0277812	0	-5.55176E-05
1	33.61374	0.0277812	9	0.0277812	0	0.000132092
1	34.38821	0.03055932	9.2	0.03055932	0	4.79141E-06
1	35.07743	0.03055932	9.4	0.03055932	0	-6.38062E-06
1	35.71017	0.03055932	9.6	0.03055932	0	-1.87605E-05
1	36.41811	0.03055932	9.8	0.03055932	0	2.64242E-05
1	36.9173	0.03333744	10	0.03333744	0	-4.23097E-05
1	37.64676	0.03333744	10.2	0.03333744	0	-2.77097E-05
1	38.41243	0.03333744	10.4	0.03333744	0	-2.04322E-05
1	39.0695	0.03333744	10.6	0.03333744	0	-6.74846E-06
1	39.8436	0.03611556	10.8	0.03611556	0	0.000138928
1	40.42228	0.03611556	11	0.03611556	0	0.000169088
1	40.97026	0.03611556	11.2	0.03611556	0	0.000154971
1	41.43338	0.03611556	11.4	0.03611556	0	7.10309E-05
1	42.13472	0.03889368	11.6	0.03889368	0	9.50222E-05
1	42.97339	0.03889368	11.8	0.03889368	0	0.000126332
1	43.73098	0.03889368	12	0.03889368	0	0.000346032
1	44.37582	0.03889368	12.2	0.03889368	0	0.000186412
1	45.01406	0.0416718	12.4	0.0416718	0	0.000315815
1	45.58784	0.0416718	12.6	0.0416718	0	0.000332162
1	46.26228	0.0416718	12.8	0.0416718	0	0.00021883
1	46.79142	0.0416718	13	0.0416718	0	0.000274271
1	47.36668	0.04444992	13.2	0.04444992	0	0.000298474
1	48.00761	0.04444992	13.4	0.04444992	0	0.000136542
1	48.54214	0.04444992	13.6	0.04444992	0	-0.000242972
1	49.0647	0.04444992	13.8	0.04444992	0	-9.12686E-05
1	49.76701	0.04444992	14	0.04444992	0	-0.000161684
1	50.32759	0.04722804	14.2	0.04722804	0	-0.000159188
1	50.85185	0.04722804	14.4	0.04722804	0	-0.000115018
1	51.46734	0.04722804	14.6	0.04722804	0	-0.000130057
1	52.04969	0.04722804	14.8	0.04722804	0	-0.000197992
1	52.62288	0.05000616	15	0.05000616	0	-0.000200866
1	53.10555	0.05000616	15.2	0.05000616	0	-0.000184866
1	53.69316	0.05000616	15.4	0.05000616	0	-0.000199435
1	54.23368	0.05000616	15.6	0.05000616	0	-0.000181647
1	54.79512	0.05278428	15.8	0.05278428	0	-6.02049E-05
1	55.37563	0.05278428	16	0.05278428	0	3.04928E-05
1	56.08407	0.05278428	16.2	0.05278428	0	7.59395E-05
1	56.56332	0.05278428	16.4	0.05278428	0	-0.000197329
1	57.15008	0.0555624	16.6	0.0555624	0	-0.000407228
1	57.76471	0.0555624	16.8	0.0555624	0	-0.000269441
1	58.27319	0.0555624	17	0.0555624	0	-0.000313052
1	58.9568	0.0555624	17.2	0.0555624	0	-0.00025463
1	59.34874	0.05834052	17.4	0.05834052	0	-0.000181935
1	60.18667	0.05834052	17.6	0.05834052	0	-0.000230046
1	60.53069	0.05834052	17.8	0.05834052	0	-0.000260468
1	61.1677	0.05834052	18	0.05834052	0	-0.000260795
1	61.79603	0.06111864	18.2	0.06111864	0	-0.000225479
1	62.27333	0.06111864	18.4	0.06111864	0	-0.000218131
1	62.903	0.06111864	18.6	0.06111864	0	-0.000235225
1	63.44561	0.06111864	18.8	0.06111864	0	-0.000211393
1	63.98932	0.06111864	19	0.06111864	0	4.497E-05
1	64.57533	0.06389676	19.2	0.06389676	0	-0.000183815
1	65.24316	0.06389676	19.4	0.06389676	0	-5.01309E-05
1	65.71472	0.06389676	19.6	0.06389676	0	-0.00012028
1	66.30073	0.06389676	19.8	0.06389676	0	-8.40572E-05
1	66.81961	0.06667488	20	0.06667488	0	-0.000116519
1	67.45882	0.06667488	20.2	0.06667488	0	-0.000282671
1	68.08887	0.06667488	20.4	0.06667488	0	-8.1916E-05
1	68.58501	0.06667488	20.6	0.06667488	0	5.65588E-05
1	69.31276	0.069453	20.8	0.069453	0	-4.78027E-05
1	69.8638	0.069453	21	0.069453	0	5.32856E-05
1	70.44432	0.069453	21.2	0.069453	0	-4.16929E-05
1	71.04636	0.069453	21.4	0.069453	0	-6.9527E-05
1	71.66662	0.07223112	21.6	0.07223112	0	-0.000135011
1	72.3046	0.07223112	21.8	0.07223112	0	-0.000137648
1	72.79511	0.07223112	22	0.07223112	0	-6.38802E-05
1	73.34799	0.07223112	22.2	0.07223112	0	-0.00023808
1	73.97681	0.07500924	22.4	0.07500924	0	-0.000382244
1	74.56772	0.07500924	22.6	0.07500924	0	-0.000209414
1	75.11449	0.07500924	22.8	0.07500924	0	-0.000342357
1	75.7252	0.07500924	23	0.07500924	0	-0.000270136
1	76.33591	0.07778736	23.2	0.07778736	0	-0.000255452
1	76.90923	0.07778736	23.4	0.07778736	0	-0.000306623
1	77.58843	0.07778736	23.6	0.07778736	0	-0.000329595
1	78.21175	0.07778736	23.8	0.07778736	0	-0.000289845
1	78.83676	0.07778736	24	0.07778736	0	-0.000278228
1	79.47964	0.08056548	24.2	0.08056548	0	-0.000154147
1	80.16533	0.08056548	24.4	0.08056548	0	-0.000112433
1	80.84283	0.08056548	24.6	0.08056548	0	-0.000111348
1	81.52055	0.08056548	24.8	0.08056548	0	-0.00034265
1	82.22618	0.0833436	25	0.0833436	0	-0.000471781
1	82.88068	0.0833436	25.2	0.0833436	0	-0.000349569
1	83.4881	0.0833436	25.4	0.0833436	0	-0.000374553
1	84.17953	0.0833436	25.6	0.0833436	0	-0.000343255
1	84.83025	0.08612172	25.8	0.08612172	0	-0.00028095
1	85.51775	0.08612172	26	0.08612172	0	-0.000304504
1	86.20994	0.08612172	26.2	0.08612172	0	-0.000218219
1	86.95946	0.08612172	26.4	0.08612172	0	-0.000113733
1	87.74641	0.08889984	26.6	0.08889984	0	0.000112188
1	88.39123	0.08889984	26.8	0.08889984	0	-3.31338E-05
1	89.17596	0.08889984	27	0.08889984	0	4.86464E-06
1	89.99899	0.08889984	27.2	0.08889984	0	-0.000107234
1	90.76711	0.09167796	27.4	0.09167796	0	-0.000116477
1	91.68415	0.09167796	27.6	0.09167796	0	-0.000103843
1	92.59803	0.09167796	27.8	0.09167796	0	-0.000205249
1	93.41432	0.09167796	28	0.09167796	0	-0.000155525
1	94.47679	0.09445608	28.2	0.09445608	0	-0.00021532
1	95.3563	0.09445608	28.4	0.09445608	0	-0.000191193
1	96.23422	0.09445608	28.6	0.09445608	0	-0.000206611
1	97.16756	0.09445608	28.8	0.09445608	0	-0.000181004
1	98.18012	0.0972342	29	0.0972342	0	-0.000195748
1	99.19649	0.0972342	29.2	0.0972342	0	-0.000196807
1	100.1515	0.0972342	29.4	0.0972342	0	-0.000203493
1	101.0222	0.0972342	29.6	0.0972342	0	-0.000197065
1	102.049	0.0972342	29.8	0.0972342	0	-0.000145074
1	103.0983	0.1000123	30	0.1000123	0	-0.000168104
1	103.9185	0.1000123	30.2	0.1000123	0	-0.000178668
1	104.8674	0.1000123	30.4	0.1000123	0	-0.000177867
1	105.9099	0.1000123	30.6	0.1000123	0	-0.000170561
1	106.9344	0.1027904	30.8	0.1027904	0	-0.000146315
1	107.8674	0.1027904	31	0.1027904	0	-0.000135498
1	108.9593	0.1027904	31.2	0.1027904	0	-9.48698E-05
1	110.0658	0.1027904	31.4	0.1027904	0	-3.74803E-05
1	111.0462	0.1055686	31.6	0.1055686	0	-0.000122571
1	112.156	0.1055686	31.8	0.1055686	0	-9.06693E-05
1	113.2574	0.1055686	32	0.1055686	0	-6.37314E-05
1	114.3547	0.1055686	32.2	0.1055686	0	-2.87931E-05
1	115.5447	0.1083467	32.4	0.1083467	0	-7.45116E-05
1	116.5434	0.1083467	32.6	0.1083467	0	-0.000235102
1	117.6553	0.1083467	32.8	0.1083467	0	-4.61993E-05
1	118.7524	0.1083467	33	0.1083467	0	0.000154717
1	119.6116	0.1111248	33.2	0.1111248	0	2.28226E-05
1	120.6633	0.1111248	33.4	0.1111248	0	0.000250125
1	121.663	0.1111248	33.6	0.1111248	0	0.000555941
1	122.7288	0.1111248	33.8	0.1111248	0	0.000412772
1	123.7016	0.1139029	34	0.1139029	0	0.000107636
1	124.632	0.1139029	34.2	0.1139029	0	1.45518E-05
1	125.748	0.1139029	34.4	0.1139029	0	0.000178972
1	126.7457	0.1139029	34.6	0.1139029	0	0.000307716
1	127.5716	0.116681	34.8	0.116681	0	0.000297363
1	128.7552	0.116681	35	0.116681	0	0.000290955
1	129.716	0.116681	35.2	0.116681	0	0.000326403
1	130.7123	0.116681	35.4	0.116681	0	0.000376046
1	131.9581	0.116681	35.6	0.116681	0	0.000332235
1	132.8916	0.1194592	35.8	0.1194592	0	0.000324248
1	134.0456	0.1194592	36	0.1194592	0	7.3622E-05
1	135.089	0.1194592	36.2	0.1194592	0	0.000122513
1	136.2259	0.1194592	36.4	0.1194592	0	2.06551E-05
1	137.3103	0.1222373	36.6	0.1222373	0	3.08975E-05
1	138.4613	0.1222373	36.8	0.1222373	0	-1.18703E-05
1	139.5965	0.1222373	37	0.1222373	0	6.13032E-05
1	140.8224	0.1222373	37.2	0.1222373	0	5.35014E-06
1	141.8056	0.1250154	37.4	0.1250154	0	-2.70788E-05
1	143.183	0.1250154	37.6	0.1250154	0	-3.93098E-05
1	144.1104	0.1250154	37.8	0.1250154	0	-1.98447E-05
1	145.1604	0.1250154	38	0.1250154	0	-1.86419E-05
1	146.3703	0.1277935	38.2	0.1277935	0	6.31787E-05
1	147.4092	0.1277935	38.4	0.1277935	0	-1.01606E-05
1	148.2933	0.1277935	38.6	0.1277935	0	-2.1125E-05
1	149.4614	0.1277935	38.8	0.1277935	0	4.86512E-07
1	150.3981	0.1305716	39	0.1305716	0	3.99959E-05
1	151.5305	0.1305716	39.2	0.1305716	0	3.94495E-05
1	152.5843	0.1305716	39.4	0.1305716	0	4.17683E-06
1	153.6705	0.1305716	39.6	0.1305716	0	-2.59977E-05
1	154.7475	0.1333498	39.8	0.1333498	0	0.000360798
1	155.6911	0.1333498	40	0.1333498	0	0.000318365
1	156.849	0.1333498	40.2	0.1333498	0	3.19362E-05
1	157.8516	0.1333498	40.4	0.1333498	0	-8.47001E-06
1	158.8031	0.1333498	40.6	0.1333498	0	1.21622E-05
1	160.0708	0.1361279	40.8	0.1361279	0	3.71533E-08
1	160.9493	0.1361279	41	0.1361279	0	1.18319E-05
1	161.8792	0.1361279	41.2	0.1361279	0	-0.000103331
1	163.0484	0.1361279	41.4	0.1361279	0	-1.76251E-05
1	164.0011	0.138906	41.6	0.138906	0	-5.41337E-05
1	165.266	0.138906	41.8	0.138906	0	-1.25081E-05
1	166.162	0.138906	42	0.138906	0	-3.31694E-05
1	167.1228	0.138906	42.2	0.138906	0	8.19082E-05
1	168.2682	0.1416841	42.4	0.1416841	0	0.000116743
1	169.2721	0.1416841	42.6	0.1416841	0	4.15414E-06
1	170.3832	0.1416841	42.8	0.1416841	0	-0.000200179
1	171.4903	0.1416841	43	0.1416841	0	-7.08872E-05
1	172.3485	0.1444622	43.2	0.1444622	0	-0.000177234
1	173.5332	0.1444622	43.4	0.1444622	0	-0.000182919
1	174.4658	0.1444622	43.6	0.1444622	0	-0.000193789
1	175.4525	0.1444622	43.8	0.1444622	0	-0.000231151
1	176.5069	0.1472404	44	0.1472404	0	-0.000189184
1	177.4655	0.1472404	44.2	0.1472404	0	-0.000129585
1	178.2874	0.1472404	44.4	0.1472404	0	0.000208401
1	179.1412	0.1472404	44.6	0.1472404	0	0.000116031
1	180.1041	0.1500185	44.8	0.1500185	0	0.000200942
1	180.9247	0.1500185	45	0.1500185	0	0.000250823
1	181.7516	0.1500185	45.2	0.1500185	0	0.000264543
1	182.558	0.1500185	45.4	0.1500185	0	0.000287979
1	183.2815	0.1500185	45.6	0.1500185	0	0.000256298
1	184.1133	0.1527966	45.8	0.1527966	0	0.000265521
1	184.9307	0.1527966	46	0.1527966	0	0.000271452
1	185.6556	0.1527966	46.2	0.1527966	0	0.000270358
1	186.2366	0.1527966	46.4	0.1527966	0	0.000263102
1	187.2197	0.1555747	46.6	0.1555747	0	0.000240648
1	187.7967	0.1555747	46.8	0.1555747	0	0.000207047
1	188.5509	0.1555747	47	0.1555747	0	0.000181852
1	189.3006	0.1555747	47.2	0.1555747	0	0.000174053
1	189.9145	0.1583529	47.4	0.1583529	0	0.000146758
1	190.6664	0.1583529	47.6	0.1583529	0	0.000127063
1	191.4395	0.1583529	47.8	0.1583529	0	8.83954E-05
1	192.1336	0.1583529	48	0.1583529	0	9.51316E-05
1	192.8818	0.161131	48.2	0.161131	0	8.93746E-05
1	193.532	0.161131	48.4	0.161131	0	9.99448E-05
1	194.3557	0.161131	48.6	0.161131	0	6.72006E-05
1	195.0137	0.161131	48.8	0.161131	0	4.00228E-05
1	195.6248	0.1639091	49	0.1639091	0	0.000050893
1	196.4981	0.1639091	49.2	0.1639091	0	5.95723E-05
1	197.0907	0.1639091	49.4	0.1639091	0	9.06084E-05
1	197.616	0.1639091	49.6	0.1639091	0	8.89355E-05
1	198.4108	0.1666872	49.8	0.1666872	0	0.000179301
1	198.9561	0.1666872	50	0.1666872	0	0.00020669
1	199.5174	0.1666872	50.2	0.1666872	0	0.000178478
1	200.1936	0.1666872	50.4	0.1666872	0	0.000307442
1	200.79	0.1666872	50.6	0.1666872	0	0.000245199
1	201.4989	0.1694653	50.8	0.1694653	0	0.000250172
1	201.9401	0.1694653	51	0.1694653	0	0.000224046
1	202.6143	0.1694653	51.2	0.1694653	0	0.000125067
1	203.3143	0.1694653	51.4	0.1694653	0	6.49496E-05
1	203.7023	0.1722434	51.6	0.1722434	0	1.62563E-05
1	204.5219	0.1722434	51.8	0.1722434	0	0.000180991
1	205.0119	0.1722434	52	0.1722434	0	0.0003399
1	205.5739	0.1722434	52.2	0.1722434	0	0.000243628
1	206.2456	0.1750216	52.4	0.1750216	0	0.000353436
1	206.9198	0.1750216	52.6	0.1750216	0	0.000221586
1	207.479	0.1750216	52.8	0.1750216	0	0.000338757
1	208.0165	0.1750216	53	0.1750216	0	0.000296071
1	208.7726	0.1777997	53.2	0.1777997	0	0.000303143
1	209.2095	0.1777997	53.4	0.1777997	0	0.000284744
1	209.6285	0.1777997	53.6	0.1777997	0	0.000319499
1	210.2887	0.1777997	53.8	0.1777997	0	0.000340434
1	210.9077	0.1805778	54	0.1805778	0	0.000403073
1	211.215	0.1805778	54.2	0.1805778	0	0.000489467
1	211.9486	0.1805778	54.4	0.1805778	0	0.000466732
1	212.4222	0.1805778	54.6	0.1805778	0	0.000380725
1	213.0387	0.1833559	54.8	0.1833559	0	0.000203419
1	213.6492	0.1833559	55	0.1833559	0	0.000177866
1	214.1493	0.1833559	55.2	0.1833559	0	8.26792E-05
1	214.8457	0.1833559	55.4	0.1833559	0	1.73137E-05
1	215.4706	0.186134	55.6	0.186134	0	9.38108E-06
1	215.9595	0.186134	55.8	0.186134	0	0.000121786
1	216.6973	0.186134	56	0.186134	0	0.000117457
1	217.1902	0.186134	56.2	0.186134	0	0.00023606
1	217.874	0.186134	56.4	0.186134	0	0.000251933
1	218.6444	0.1889122	56.6	0.1889122	0	0.00025385
1	219.1911	0.1889122	56.8	0.1889122	0	0.000192901
1	219.8788	0.1889122	57	0.1889122	0	0.000225479
1	220.5263	0.1889122	57.2	0.1889122	0	0.000266407
1	221.2999	0.1916903	57.4	0.1916903	0	0.000294796
1	221.9986	0.1916903	57.6	0.1916903	0	0.000270664
1	222.6607	0.1916903	57.8	0.1916903	0	0.000101659
1	223.3421	0.1916903	58	0.1916903	0	0.000210295
1	224.0621	0.1944684	58.2	0.1944684	0	-1.37914E-06
1	224.5939	0.1944684	58.4	0.1944684	0	-2.86217E-05
1	225.5482	0.1944684	58.6	0.1944684	0	-7.54405E-05
1	226.0618	0.1944684	58.8	0.1944684	0	-7.27907E-05
1	226.7795	0.1972465	59	0.1972465	0	-4.90163E-05
1	227.5845	0.1972465	59.2	0.1972465	0	-4.11991E-05
1	228.1416	0.1972465	59.4	0.1972465	0	-7.65145E-05
1	228.8721	0.1972465	59.6	0.1972465	0	-8.1171E-05
1	229.6134	0.2000246	59.8	0.2000246	0	-5.21397E-05
1	230.2127	0.2000246	60	0.2000246	0	0.000199189
1	230.9718	0.2000246	60.2	0.2000246	0	8.51329E-05
1	231.6946	0.2000246	60.4	0.2000246	0	0.000136466
1	232.3919	0.2028028	60.6	0.2028028	0	2.87459E-05
1	233.0515	0.2028028	60.8	0.2028028	0	2.15206E-06
1	233.8432	0.2028028	61	0.2028028	0	-6.84723E-05
1	234.5163	0.2028028	61.2	0.2028028	0	-5.1698E-05
1	235.3618	0.2028028	61.4	0.2028028	0	3.00551E-05
1	235.9514	0.2055809	61.6	0.2055809	0	-8.91108E-06
1	236.6116	0.2055809	61.8	0.2055809	0	-2.81692E-05
1	237.2735	0.2055809	62	0.2055809	0	-6.65815E-05
1	238.0901	0.2055809	62.2	0.2055809	0	-7.08645E-05
1	238.6511	0.208359	62.4	0.208359	0	-0.000226188
1	239.2837	0.208359	62.6	0.208359	0	-0.00032543
1	240.1049	0.208359	62.8	0.208359	0	-0.000349005
1	240.8651	0.208359	63	0.208359	0	-0.000349322
1	241.5987	0.2111371	63.2	0.2111371	0	-0.000283567
1	242.3716	0.2111371	63.4	0.2111371	0	-0.000315419
1	243.1898	0.2111371	63.6	0.2111371	0	-0.000316149
1	243.9152	0.2111371	63.8	0.2111371	0	-0.000339242
1	244.7161	0.2139152	64	0.2139152	0	-0.000350476
1	245.4006	0.2139152	64.2	0.2139152	0	-0.000344579
1	246.392	0.2139152	64.4	0.2139152	0	-0.000351352
1	247.0639	0.2139152	64.6	0.2139152	0	-0.000387833
1	247.7165	0.2166934	64.8	0.2166934	0	-0.000384076
1	248.6317	0.2166934	65	0.2166934	0	-0.000412326
1	249.252	0.2166934	65.2	0.2166934	0	-0.000438098
1	250.1684	0.2166934	65.4	0.2166934	0	-0.000428167
1	251.0436	0.2194715	65.6	0.2194715	0	-0.000555488
1	251.8361	0.2194715	65.8	0.2194715	0	-0.000754277
1	252.8536	0.2194715	66	0.2194715	0	-0.000528322
1	253.6551	0.2194715	66.2	0.2194715	0	-0.000460166
1	254.6904	0.2222496	66.4	0.2222496	0	-0.000544758
1	255.4432	0.2222496	66.6	0.2222496	0	-0.000528645
1	256.3217	0.2222496	66.8	0.2222496	0	-0.000448772
1	257.4782	0.2222496	67	0.2222496	0	-0.000434962
1	258.2455	0.2222496	67.2	0.2222496	0	-0.000368572
1	259.2995	0.2250277	67.4	0.2250277	0	-0.000285766
1	260.2932	0.2250277	67.6	0.2250277	0	-0.000264628
1	261.1428	0.2250277	67.8	0.2250277	0	-0.000372413
1	262.1367	0.2250277	68	0.2250277	0	-0.000318635
1	263.2951	0.2278059	68.2	0.2278059	0	-0.00010263
1	264.1387	0.2278059	68.4	0.2278059	0	-0.000251986
1	265.1998	0.2278059	68.6	0.2278059	0	-0.000268686
1	266.2564	0.2278059	68.8	0.2278059	0	-0.000483156
1	267.1145	0.230584	69	0.230584	0	-0.000404799
1	268.167	0.230584	69.2	0.230584	0	-0.000384466
1	269.3773	0.230584	69.4	0.230584	0	-0.000275093
1	270.3049	0.230584	69.6	0.230584	0	-0.000296499
1	271.2705	0.2333621	69.8	0.2333621	0	-0.000342857
1	272.3196	0.2333621	70	0.2333621	0	-0.000342665
1	273.4678	0.2333621	70.2	0.2333621	0	-0.000318951
1	274.3286	0.2333621	70.4	0.2333621	0	-0.00027742
1	275.3499	0.2361402	70.6	0.2361402	0	-0.000246752
1	276.2147	0.2361402	70.8	0.2361402	0	-0.000252223
1	277.1808	0.2361402	71	0.2361402	0	-0.000272989
1	278.1841	0.2361402	71.2	0.2361402	0	-0.000257142
1	279.0527	0.2361402	71.4	0.2361402	0	-0.000233239
1	280.0024	0.2389183	71.6	0.2389183	0	-0.000251256
1	281.055	0.2389183	71.8	0.2389183	0	-0.000246459
1	281.8868	0.2389183	72	0.2389183	0	-0.00021499
1	282.9014	0.2389183	72.2	0.2389183	0	-0.000251528
1	283.96	0.2416964	72.4	0.2416964	0	-0.000404682
1	284.679	0.2416964	72.6	0.2416964	0	-0.000285714
1	285.9258	0.2416964	72.8	0.2416964	0	-0.000458884
1	286.8062	0.2416964	73	0.2416964	0	-0.000395294
1	287.6905	0.2444746	73.2	0.2444746	0	-0.000436411
1	288.8541	0.2444746	73.4	0.2444746	0	-0.000358543
1	289.7926	0.2444746	73.6	0.2444746	0	-0.000420488
1	290.8784	0.2444746	73.8	0.2444746	0	-0.000391847
1	292.0148	0.2472527	74	0.2472527	0	-0.000385978
1	293.1238	0.2472527	74.2	0.2472527	0	-0.000374959
1	294.3674	0.2472527	74.4	0.2472527	0	-0.000326625
1	295.4218	0.2472527	74.6	0.2472527	0	-0.000348291
1	296.615	0.2500308	74.8	0.2500308	0	-0.000372027
1	297.6379	0.2500308	75	0.2500308	0	-0.000359121
1	298.8256	0.2500308	75.2	0.2500308	0	-0.000441849
1	300.0571	0.2500308	75.4	0.2500308	0	-0.000464435
1	301.2495	0.2528089	75.6	0.2528089	0	-0.000384284
1	302.4523	0.2528089	75.8	0.2528089	0	-0.000376569
1	303.4031	0.2528089	76	0.2528089	0	-0.000407545
1	304.4924	0.2528089	76.2	0.2528089	0	-0.000437274
1	305.7293	0.255587	76.4	0.255587	0	-0.000402435
1	306.9551	0.255587	76.6	0.255587	0	-0.000414844
1	307.8979	0.255587	76.8	0.255587	0	-0.000387979
1	309.123	0.255587	77	0.255587	0	-0.000372141
1	310.0973	0.255587	77.2	0.255587	0	-0.000378746
1	311.0393	0.2583652	77.4	0.2583652	0	-0.000286303
1	312.2484	0.2583652	77.6	0.2583652	0	-0.000357947
1	313.1841	0.2583652	77.8	0.2583652	0	-0.000313843
1	314.5413	0.2583652	78	0.2583652	0	-0.000301144
1	315.5646	0.2611433	78.2	0.2611433	0	-0.000285371
1	316.7732	0.2611433	78.4	0.2611433	0	-0.000312981
1	318.1498	0.2611433	78.6	0.2611433	0	-0.000308814
1	319.2761	0.2611433	78.8	0.2611433	0	-0.000312971
1	320.5718	0.2639214	79	0.2639214	0	-0.000449033
1	321.9389	0.2639214	79.2	0.2639214	0	-0.000472744
1	323.0045	0.2639214	79.4	0.2639214	0	-0.000532575
1	324.3326	0.2639214	79.6	0.2639214	0	-0.000537051
1	325.8363	0.2666995	79.8	0.2666995	0	-0.000460629
1	326.9529	0.2666995	80	0.2666995	0	-0.000425306
1	328.2741	0.2666995	80.2	0.2666995	0	-9.25916E-05
1	329.5847	0.2666995	80.4	0.2666995	0	-0.000247698
1	330.9032	0.2694776	80.6	0.2694776	0	-0.000383262
1	332.2885	0.2694776	80.8	0.2694776	0	-0.000333524
1	333.653	0.2694776	81	0.2694776	0	-0.000301323
1	334.9834	0.2694776	81.2	0.2694776	0	-0.000301312
1	336.3107	0.2722558	81.4	0.2722558	0	-0.000276355
1	337.6185	0.2722558	81.6	0.2722558	0	-0.00030565
1	339.0377	0.2722558	81.8	0.2722558	0	-0.000337338
1	340.2345	0.2722558	82	0.2722558	0	-0.0003321
1	341.7399	0.2722558	82.2	0.2722558	0	-0.000328394
1	343.1432	0.2750339	82.4	0.2750339	0	-0.000325898
1	344.4245	0.2750339	82.6	0.2750339	0	-0.00036296
1	345.92	0.2750339	82.8	0.2750339	0	-0.000371354
1	347.1684	0.2750339	83	0.2750339	0	-0.000405479
1	348.423	0.277812	83.2	0.277812	0	-0.000494764
1	349.9563	0.277812	83.4	0.277812	0	-0.000417934
1	351.1413	0.277812	83.6	0.277812	0	-0.000441203
1	352.5789	0.277812	83.8	0.277812	0	-0.000445191
1	353.8929	0.2805901	84	0.2805901	0	-0.000441958
1	355.042	0.2805901	84.2	0.2805901	0	-0.000388784
1	356.4114	0.2805901	84.4	0.2805901	0	-0.000268593
1	357.69	0.2805901	84.6	0.2805901	0	-0.000362571
1	359.0523	0.2833683	84.8	0.2833683	0	-0.000342741
1	360.3988	0.2833683	85	0.2833683	0	-0.000348998
1	361.6911	0.2833683	85.2	0.2833683	0	-0.000423988
1	363.074	0.2833683	85.4	0.2833683	0	-0.000319632
1	364.2144	0.2861464	85.6	0.2861464	0	-0.000140103
1	365.4975	0.2861464	85.8	0.2861464	0	-0.000308236
1	367.0269	0.2861464	86	0.2861464	0	-0.000227678
1	368.1543	0.2861464	86.2	0.2861464	0	-0.000304233
1	369.7333	0.2889245	86.4	0.2889245	0	-0.000333125
1	371.1961	0.2889245	86.6	0.2889245	0	-0.000407489
1	372.367	0.2889245	86.8	0.2889245	0	-0.000397154
1	373.9553	0.2889245	87	0.2889245	0	-0.000332713
1	375.3969	0.2917026	87.2	0.2917026	0	-0.000382729
1	376.8348	0.2917026	87.4	0.2917026	0	-0.000381728
1	378.3851	0.2917026	87.6	0.2917026	0	-0.000386627
1	379.5309	0.2917026	87.8	0.2917026	0	-0.000410952
1	381.1057	0.2917026	88	0.2917026	0	-0.000682974
1	382.6523	0.2944807	88.2	0.2944807	0	-0.000551125
1	383.9047	0.2944807	88.4	0.2944807	0	-0.000635153
1	385.6125	0.2944807	88.6	0.2944807	0	-0.000655897
1	386.8833	0.2944807	88.8	0.2944807	0	0.000144451
1	388.2973	0.2972589	89	0.2972589	0	-6.02196E-05
1	389.9428	0.2972589	89.2	0.2972589	0	-0.000316315
1	391.035	0.2972589	89.4	0.2972589	0	-0.00039316
1	392.7944	0.2972589	89.6	0.2972589	0	-0.000365243
1	394.0765	0.300037	89.8	0.300037	0	-0.000348899
1	395.3522	0.300037	90	0.300037	0	-0.000329022
1	397.1775	0.300037	90.2	0.300037	0	-0.000277419
1	398.77	0.300037	90.4	0.300037	0	-0.000342409
1	399.9379	0.3028151	90.6	0.3028151	0	-0.000372987
1	402.0854	0.3028151	90.8	0.3028151	0	-0.000374322
1	403.222	0.3028151	91	0.3028151	0	-0.000353283
1	404.7966	0.3028151	91.2	0.3028151	0	-0.000374583
1	406.4256	0.3055932	91.4	0.3055932	0	-0.000387
1	407.8818	0.3055932	91.6	0.3055932	0	-0.000375659
1	409.4842	0.3055932	91.8	0.3055932	0	-0.000394741
1	410.707	0.3055932	92	0.3055932	0	-0.00036232
1	412.6136	0.3083713	92.2	0.3083713	0	-0.000368458
1	413.7826	0.3083713	92.4	0.3083713	0	-0.000323252
1	415.425	0.3083713	92.6	0.3083713	0	-0.000377591
1	417.1851	0.3083713	92.8	0.3083713	0	-0.000376271
1	418.8112	0.3083713	93	0.3083713	0	-0.000345864
1	420.3468	0.3111494	93.2	0.3111494	0	-0.000343794
1	422.1275	0.3111494	93.4	0.3111494	0	-0.000331827
1	423.7631	0.3111494	93.6	0.3111494	0	-0.000400256
1	425.3773	0.3111494	93.8	0.3111494	0	-0.000345354
1	426.8457	0.3139276	94	0.3139276	0	-0.000385953
1	428.4261	0.3139276	94.2	0.3139276	0	-0.000350702
1	430.1624	0.3139276	94.4	0.3139276	0	-0.000359226
1	431.7561	0.3139276	94.6	0.3139276	0	-0.000410922
1	433.586	0.3167057	94.8	0.3167057	0	-0.00037011
1	435.0501	0.3167057	95	0.3167057	0	-0.00036528
1	436.8605	0.3167057	95.2	0.3167057	0	-0.000361903
1	438.2907	0.3167057	95.4	0.3167057	0	-0.000381992
1	439.9851	0.3194838	95.6	0.3194838	0	-0.000363911
1	441.4727	0.3194838	95.8	0.3194838	0	-0.000383879
1	443.1832	0.3194838	96	0.3194838	0	-0.000381746
1	444.5899	0.3194838	96.2	0.3194838	0	-0.000355448
1	446.38	0.3222619	96.4	0.3222619	0	-0.000367316
1	447.7769	0.3222619	96.6	0.3222619	0	-0.000390368
1	449.4418	0.3222619	96.8	0.3222619	0	-0.000377143
1	451.2221	0.3222619	97	0.3222619	0	-0.000409532
1	452.5833	0.32504	97.2	0.32504	0	-0.000412209
1	454.3297	0.32504	97.4	0.32504	0	-0.000391653
1	455.9105	0.32504	97.6	0.32504	0	-0.000392002
1	457.3331	0.32504	97.8	0.32504	0	-0.000384723
1	459.0104	0.32504	98	0.32504	0	-0.000415709
1	460.4292	0.3278182	98.2	0.3278182	0	-0.000423049
1	461.977	0.3278182	98.4	0.3278182	0	-0.0004059
1	463.7783	0.3278182	98.6	0.3278182	0	-0.000394564
1	465.2419	0.3278182	98.8	0.3278182	0	-0.000368205
1	466.967	0.3305963	99	0.3305963	0	-0.000391526
1	468.778	0.3305963	99.2	0.3305963	0	-0.000658984
1	470.3721	0.3305963	99.4	0.3305963	0	-0.00044815
1	472.1342	0.3305963	99.6	0.3305963	0	-0.000322037
1	473.7372	0.3333744	99.8	0.3333744	0	-0.00041223
1	475.2636	0.3333744	100	0.3333744	0	-0.000429839
1	477.0082	0.3333744	100.2	0.3333744	0	-0.000440814
1	478.5481	0.3333744	100.4	0.3333744	0	-0.000476361
1	480.4288	0.3361525	100.6	0.3361525	0	-0.000498706
1	482.0418	0.3361525	100.8	0.3361525	0	-0.000451157
1	483.5514	0.3361525	101	0.3361525	0	-0.000498522
1	485.4772	0.3361525	101.2	0.3361525	0	-0.000618302
1	487.2021	0.3389307	101.4	0.3389307	0	-0.000543019
1	488.615	0.3389307	101.6	0.3389307	0	-0.000542311
1	490.1924	0.3389307	101.8	0.3389307	0	-0.000540601
1	491.8885	0.3389307	102	0.3389307	0	-0.000464192
1	493.4615	0.3417088	102.2	0.3417088	0	-0.000508817
1	495.3946	0.3417088	102.4	0.3417088	0	-0.000514175
1	496.938	0.3417088	102.6	0.3417088	0	-0.000512362
1	498.4174	0.3417088	102.8	0.3417088	0	-0.000500622
1	500.3009	0.3417088	103	0.3417088	0	-0.000504233
1	502.2744	0.3444869	103.2	0.3444869	0	-0.00049457
1	503.7125	0.3444869	103.4	0.3444869	0	-0.000475884
1	505.299	0.3444869	103.6	0.3444869	0	-0.00037722
1	507.3649	0.3444869	103.8	0.3444869	0	-0.000480277
1	508.7553	0.347265	104	0.347265	0	-0.000491344
1	510.3	0.347265	104.2	0.347265	0	-0.000471804
1	512.3003	0.347265	104.4	0.347265	0	-0.000551762
1	513.8823	0.347265	104.6	0.347265	0	-0.000622806
1	515.4335	0.3500431	104.8	0.3500431	0	-0.000523367
1	517.1185	0.3500431	105	0.3500431	0	-0.000545543
1	519.0691	0.3500431	105.2	0.3500431	0	-0.000566051
1	520.4771	0.3500431	105.4	0.3500431	0	-0.000565225
1	522.1032	0.3528213	105.6	0.3528213	0	-0.000564601
1	523.945	0.3528213	105.8	0.3528213	0	-0.000557262
1	525.505	0.3528213	106	0.3528213	0	-0.000591574
1	527.0952	0.3528213	106.2	0.3528213	0	-0.000557768
1	528.7997	0.3555994	106.4	0.3555994	0	-0.000691443
1	530.5862	0.3555994	106.6	0.3555994	0	-0.000810357
1	532.355	0.3555994	106.8	0.3555994	0	-0.000829039
1	534.1334	0.3555994	107	0.3555994	0	-0.00091578
1	535.6067	0.3583775	107.2	0.3583775	0	-0.000940542
1	537.2814	0.3583775	107.4	0.3583775	0	-0.000828847
1	539.0004	0.3583775	107.6	0.3583775	0	-0.000838232
1	428.1662	0.3583775	107.8	0.3583775	0	-0.000854035
1	423.1576	0.3583775	108	0.3583775	0	-0.000719397
1	424.9878	0.3611556	108.2	0.3611556	0	-0.00083012
1	433.6568	0.3611556	108.4	0.3611556	0	-0.000788473
1	440.9584	0.3611556	108.6	0.3611556	0	-0.000761589
1	446.6147	0.3611556	108.8	0.3611556	0	-0.000704729
1	450.4246	0.3639337	109	0.3639337	0	-0.000556517
1	453.163	0.3639337	109.2	0.3639337	0	-0.000503327
1	455.1467	0.3639337	109.4	0.3639337	0	-0.000487422
1	457.5735	0.3639337	109.6	0.3639337	0	-0.000453149
1	459.5466	0.3667119	109.8	0.3667119	0	-0.000503694
1	461.3403	0.3667119	110	0.3667119	0	-0.000497041
1	463.742	0.3667119	110.2	0.3667119	0	-0.000432361
1	465.9832	0.3667119	110.4	0.3667119	0	-0.000403928
1	468.5164	0.36949	110.6	0.36949	0	-0.000402418
1	470.2634	0.36949	110.8	0.36949	0	-0.000428322
1	471.7408	0.36949	111	0.36949	0	-0.000390624
1	474.0764	0.36949	111.2	0.36949	0	-0.000381537
1	476.1408	0.3722681	111.4	0.3722681	0	-0.000368746
1	478.2328	0.3722681	111.6	0.3722681	0	-0.000380524
1	479.6641	0.3722681	111.8	0.3722681	0	-0.000431516
1	479.9561	0.3722681	112	0.3722681	0	-0.000480063
1	481.7948	0.3750462	112.2	0.3750462	0	-0.000584399
1	483.1974	0.3750462	112.4	0.3750462	0	-0.000553034
1	485.0074	0.3750462	112.6	0.3750462	0	-0.000477372
1	487.1575	0.3750462	112.8	0.3750462	0	-0.000495143
1	488.9789	0.3778243	113	0.3778243	0	-0.000364199
1	491.1208	0.3778243	113.2	0.3778243	0	-0.000108737
1	493.1432	0.3778243	113.4	0.3778243	0	-0.000202184
1	495.0675	0.3778243	113.6	0.3778243	0	-0.000157555
1	497.6399	0.3806024	113.8	0.3806024	0	-0.000292704
1	499.5711	0.3806024	114	0.3806024	0	-0.000291938
1	501.8918	0.3806024	114.2	0.3806024	0	-0.000397805
1	504.1049	0.3806024	114.4	0.3806024	0	-0.000441418
1	506.2706	0.3806024	114.6	0.3806024	0	-0.000413927
1	508.3684	0.3833806	114.8	0.3833806	0	-0.000338885
1	510.4283	0.3833806	115	0.3833806	0	-0.000358416
1	512.2319	0.3833806	115.2	0.3833806	0	-0.00028725
1	514.4711	0.3833806	115.4	0.3833806	0	-0.000391808
1	516.1613	0.3861587	115.6	0.3861587	0	-0.000408507
1	518.0735	0.3861587	115.8	0.3861587	0	-0.000384546
1	519.8072	0.3861587	116	0.3861587	0	-0.000461372
1	521.3633	0.3861587	116.2	0.3861587	0	-0.000388087
1	523.5809	0.3889368	116.4	0.3889368	0	-0.000275812
1	525.4335	0.3889368	116.6	0.3889368	0	-0.000106847
1	527.1891	0.3889368	116.8	0.3889368	0	-0.000131474
1	528.9778	0.3889368	117	0.3889368	0	-0.000132521
1	531.3278	0.3917149	117.2	0.3917149	0	-0.000367159
1	533.2177	0.3917149	117.4	0.3917149	0	-0.000250429
1	534.9458	0.3917149	117.6	0.3917149	0	-0.00032608
1	536.7325	0.3917149	117.8	0.3917149	0	-0.00029301
1	538.9481	0.394493	118	0.394493	0	-0.000235101
1	540.7411	0.394493	118.2	0.394493	0	-0.000260728
1	542.4064	0.394493	118.4	0.394493	0	-0.000323682
1	544.3846	0.394493	118.6	0.394493	0	-0.000363127
1	546.0174	0.394493	118.8	0.394493	0	-0.00051246
1	547.7206	0.3972712	119	0.3972712	0	-0.000618868
1	549.6676	0.3972712	119.2	0.3972712	0	-0.000691246
1	551.2586	0.3972712	119.4	0.3972712	0	-0.000632859
1	552.9607	0.3972712	119.6	0.3972712	0	-0.000430801
1	554.576	0.4000493	119.8	0.4000493	0	-0.00054741
1	554.871	0.4000493	120	0.4000493	0	-0.000411227
1	555.298	0.4000493	120.2	0.4000493	0	-0.000399459
1	556.5868	0.4000493	120.4	0.4000493	0	-0.000377439
1	557.4324	0.4028274	120.6	0.4028274	0	-0.00043403
1	558.4136	0.4028274	120.8	0.4028274	0	-0.000364139
1	559.7346	0.4028274	121	0.4028274	0	-0.000377394
1	561.2109	0.4028274	121.2	0.4028274	0	-0.000384369
1	562.8549	0.4056055	121.4	0.4056055	0	-0.00040185
1	564.8198	0.4056055	121.6	0.4056055	0	-0.000505943
1	566.58	0.4056055	121.8	0.4056055	0	-0.000524933
1	568.248	0.4056055	122	0.4056055	0	-0.000439284
1	569.9414	0.4083837	122.2	0.4083837	0	-0.000300121
1	571.8851	0.4083837	122.4	0.4083837	0	-0.000446774
1	573.5837	0.4083837	122.6	0.4083837	0	-0.000323854
1	575.4892	0.4083837	122.8	0.4083837	0	-0.000593932
1	577.3256	0.4111618	123	0.4111618	0	-0.000687845
1	579.185	0.4111618	123.2	0.4111618	0	-0.000599519
1	580.8215	0.4111618	123.4	0.4111618	0	-0.000623947
1	582.6488	0.4111618	123.6	0.4111618	0	-0.000516896
1	584.6984	0.4139399	123.8	0.4139399	0	-0.000580164
1	586.4279	0.4139399	124	0.4139399	0	-0.000620305
1	588.2712	0.4139399	124.2	0.4139399	0	-0.000664045
1	590.2247	0.4139399	124.4	0.4139399	0	-0.000625098
1	591.7707	0.4139399	124.6	0.4139399	0	-0.000608281
1	593.6614	0.416718	124.8	0.416718	0	-0.000569132
1	595.4155	0.416718	125	0.416718	0	-0.000433007
1	597.2689	0.416718	125.2	0.416718	0	-0.000373015
1	599.1499	0.416718	125.4	0.416718	0	-0.000513989
1	600.9182	0.4194961	125.6	0.4194961	0	-0.000493561
1	602.6272	0.4194961	125.8	0.4194961	0	-0.000480856
1	604.4533	0.4194961	126	0.4194961	0	-0.000635595
1	605.9951	0.4194961	126.2	0.4194961	0	-0.000525663
1	608.1221	0.4222743	126.4	0.4222743	0	-0.000504394
1	609.7006	0.4222743	126.6	0.4222743	0	-0.000524325
1	611.1895	0.4222743	126.8	0.4222743	0	-0.000476987
1	613.1256	0.4222743	127	0.4222743	0	-0.000448164
1	614.9649	0.4250524	127.2	0.4250524	0	-0.000575516
1	616.7453	0.4250524	127.4	0.4250524	0	-0.00058167
1	618.5201	0.4250524	127.6	0.4250524	0	-6.98026E-05
1	620.3019	0.4250524	127.8	0.4250524	0	-0.000182967
1	622.4804	0.4278305	128	0.4278305	0	-0.000418095
1	624.1871	0.4278305	128.2	0.4278305	0	-0.000729912
1	626.0472	0.4278305	128.4	0.4278305	0	-0.000812437
1	627.4907	0.4278305	128.6	0.4278305	0	-0.000749781
1	629.537	0.4306086	128.8	0.4306086	0	-0.000808478
1	631.6079	0.4306086	129	0.4306086	0	-0.000846523
1	632.3574	0.4306086	129.2	0.4306086	0	-0.000817923
1	634.4622	0.4306086	129.4	0.4306086	0	-0.00077316
1	635.9422	0.4333867	129.6	0.4333867	0	-0.000775739
1	637.6772	0.4333867	129.8	0.4333867	0	-0.000676481
1	638.9444	0.4333867	130	0.4333867	0	-0.000776318
1	639.7945	0.4333867	130.2	0.4333867	0	-0.000758775
1	641.5335	0.4333867	130.4	0.4333867	0	-0.000767379
1	642.9949	0.4361649	130.6	0.4361649	0	-0.000821186
1	644.5777	0.4361649	130.8	0.4361649	0	-0.000787358
1	646.525	0.4361649	131	0.4361649	0	-0.000926271
1	648.1033	0.4361649	131.2	0.4361649	0	-0.000825442
1	649.7523	0.438943	131.4	0.438943	0	-0.000823794
1	651.6276	0.438943	131.6	0.438943	0	-0.000813769
1	653.3233	0.438943	131.8	0.438943	0	-0.00075835
1	655.2277	0.438943	132	0.438943	0	-0.000821537
1	657.226	0.4417211	132.2	0.4417211	0	-0.000819754
1	658.9654	0.4417211	132.4	0.4417211	0	-0.000756343
1	660.6918	0.4417211	132.6	0.4417211	0	-0.000734162
1	662.5303	0.4417211	132.8	0.4417211	0	-0.000731987
1	664.0135	0.4444992	133	0.4444992	0	-0.000628592
1	665.6895	0.4444992	133.2	0.4444992	0	-0.000676838
1	667.3862	0.4444992	133.4	0.4444992	0	-0.00065138
1	668.7875	0.4444992	133.6	0.4444992	0	-0.000608989
1	670.4666	0.4472773	133.8	0.4472773	0	-0.000595064
1	671.9501	0.4472773	134	0.4472773	0	-0.0006228
1	674.121	0.4472773	134.2	0.4472773	0	-0.000588428
1	675.9369	0.4472773	134.4	0.4472773	0	-0.000566101
1	677.378	0.4500555	134.6	0.4500555	0	-0.000545793
1	679.3622	0.4500555	134.8	0.4500555	0	-0.000458824
1	681.0745	0.4500555	135	0.4500555	0	-0.000537521
1	682.0192	0.4500555	135.2	0.4500555	0	-0.000563237
1	683.6202	0.4500555	135.4	0.4500555	0	-0.00055588
1	685.1481	0.4528336	135.6	0.4528336	0	-0.000612788
1	687.2307	0.4528336	135.8	0.4528336	0	-0.000641924
1	688.8969	0.4528336	136	0.4528336	0	-0.000676449
1	690.6143	0.4528336	136.2	0.4528336	0	-0.000632387
1	692.4495	0.4556117	136.4	0.4556117	0	-0.000658515
1	694.3471	0.4556117	136.6	0.4556117	0	-0.000620649
1	696.0589	0.4556117	136.8	0.4556117	0	-0.000653083
1	697.8703	0.4556117	137	0.4556117	0	-0.000650255
1	699.5197	0.4583898	137.2	0.4583898	0	-0.000665342
1	701.286	0.4583898	137.4	0.4583898	0	-0.000653347
1	700.5568	0.4583898	137.6	0.4583898	0	-0.000605348
1	698.7112	0.4583898	137.8	0.4583898	0	-0.00103583
1	699.8321	0.4611679	138	0.4611679	0	-0.00098782
1	701.7369	0.4611679	138.2	0.4611679	0	-0.000721872
1	703.0192	0.4611679	138.4	0.4611679	0	-0.000644533
1	704.7755	0.4611679	138.6	0.4611679	0	-0.000715843
1	706.6877	0.463946	138.8	0.463946	0	-0.000715394
1	708.288	0.463946	139	0.463946	0	-0.000763881
1	709.9875	0.463946	139.2	0.463946	0	-0.000802515
1	711.6845	0.463946	139.4	0.463946	0	-0.000779012
1	713.4365	0.4667242	139.6	0.4667242	0	-0.000732169
1	714.8067	0.4667242	139.8	0.4667242	0	-0.000743881
1	716.5712	0.4667242	140	0.4667242	0	-0.000636031
1	718.4064	0.4667242	140.2	0.4667242	0	-0.000570494
1	720.2968	0.4667242	140.4	0.4667242	0	-0.000587562
1	722.128	0.4695023	140.6	0.4695023	0	-0.000657812
1	723.7979	0.4695023	140.8	0.4695023	0	-0.000656551
1	725.623	0.4695023	141	0.4695023	0	-0.000729763
1	727.8047	0.4695023	141.2	0.4695023	0	-0.000774867
1	728.651	0.4722804	141.4	0.4722804	0	-0.000667019
1	730.92	0.4722804	141.6	0.4722804	0	-0.000485421
1	731.9777	0.4722804	141.8	0.4722804	0	-0.000690103
1	730.2365	0.4722804	142	0.4722804	0	-0.000836006
1	729.9236	0.4750585	142.2	0.4750585	0	-0.000723637
1	731.0182	0.4750585	142.4	0.4750585	0	-0.000833164
1	732.7842	0.4750585	142.6	0.4750585	0	-0.000722304
1	734.7871	0.4750585	142.8	0.4750585	0	-0.000721853
1	736.4064	0.4778367	143	0.4778367	0	-0.000749886
1	738.1446	0.4778367	143.2	0.4778367	0	-0.00079836
1	739.8742	0.4778367	143.4	0.4778367	0	-0.000779085
1	741.431	0.4778367	143.6	0.4778367	0	-0.000723617
1	743.4372	0.4806148	143.8	0.4806148	0	-0.00061222
1	745.2416	0.4806148	144	0.4806148	0	-0.000494945
1	746.8726	0.4806148	144.2	0.4806148	0	-0.000435976
1	748.494	0.4806148	144.4	0.4806148	0	-0.000463952
1	750.3348	0.4833929	144.6	0.4833929	0	-0.000443093
1	752.182	0.4833929	144.8	0.4833929	0	-0.000492956
1	753.9238	0.4833929	145	0.4833929	0	-0.0004474
1	755.584	0.4833929	145.2	0.4833929	0	-0.000489431
1	757.4779	0.4833929	145.4	0.4833929	0	-0.000724783
1	759.1797	0.486171	145.6	0.486171	0	-0.000535685
1	761.1087	0.486171	145.8	0.486171	0	-0.000685298
1	762.7631	0.486171	146	0.486171	0	-0.000661012
1	764.4929	0.486171	146.2	0.486171	0	-0.000601592
1	766.2933	0.4889491	146.4	0.4889491	0	-0.000614915
1	768.1488	0.4889491	146.6	0.4889491	0	-0.000654934
1	770.0359	0.4889491	146.8	0.4889491	0	-0.000629607
1	771.5932	0.4889491	147	0.4889491	0	-0.000603048
1	773.5974	0.4917273	147.2	0.4917273	0	-0.000606519
1	775.7112	0.4917273	147.4	0.4917273	0	-0.000600207
1	777.2665	0.4917273	147.6	0.4917273	0	-0.000621258
1	778.6911	0.4917273	147.8	0.4917273	0	-0.000615447
1	780.904	0.4945054	148	0.4945054	0	-0.000630799
1	782.7212	0.4945054	148.2	0.4945054	0	-0.000626546
1	783.9921	0.4945054	148.4	0.4945054	0	-0.000633181
1	785.9132	0.4945054	148.6	0.4945054	0	-0.000655574
1	787.8659	0.4972835	148.8	0.4972835	0	-0.000633861
1	789.8275	0.4972835	149	0.4972835	0	-0.000527483
1	791.2796	0.4972835	149.2	0.4972835	0	-0.000577795
1	793.1854	0.4972835	149.4	0.4972835	0	-0.000579895
1	795.0565	0.5000616	149.6	0.5000616	0	-0.0005639
1	796.8316	0.5000616	149.8	0.5000616	0	-0.000692013
1	798.715	0.5000616	150	0.5000616	0	-0.000591476
1	800.1913	0.5000616	150.2	0.5000616	0	-0.000665209
1	801.7139	0.5000616	150.4	0.5000616	0	-0.000590792
1	803.6664	0.5028397	150.6	0.5028397	0	-0.000639074
1	805.2676	0.5028397	150.8	0.5028397	0	-0.000661159
1	807.0737	0.5028397	151	0.5028397	0	-0.000672241
1	809.0328	0.5028397	151.2	0.5028397	0	-0.000793891
1	809.8035	0.5056179	151.4	0.5056179	0	-0.000777944
1	811.7031	0.5056179	151.6	0.5056179	0	-0.000702362
1	813.3201	0.5056179	151.8	0.5056179	0	-0.00069606
1	814.5098	0.5056179	152	0.5056179	0	-0.000740539
1	816.6597	0.508396	152.2	0.508396	0	-0.000729652
1	817.8411	0.508396	152.4	0.508396	0	-0.000716565
1	819.1437	0.508396	152.6	0.508396	0	-0.000712071
1	821.1287	0.508396	152.8	0.508396	0	-0.000663905
1	822.5887	0.5111741	153	0.5111741	0	-0.000652836
1	824.6669	0.5111741	153.2	0.5111741	0	-0.000655943
1	826.0104	0.5111741	153.4	0.5111741	0	-0.000671981
1	827.1544	0.5111741	153.6	0.5111741	0	-0.000664866
1	828.8042	0.5139522	153.8	0.5139522	0	-0.000652003
1	829.8749	0.5139522	154	0.5139522	0	-0.000633007
1	831.7204	0.5139522	154.2	0.5139522	0	-0.000634892
1	833.2004	0.5139522	154.4	0.5139522	0	-0.000648351
1	834.599	0.5167304	154.6	0.5167304	0	-0.000651691
1	836.5126	0.5167304	154.8	0.5167304	0	-0.00067426
1	838.0945	0.5167304	155	0.5167304	0	-0.00067696
1	840.1545	0.5167304	155.2	0.5167304	0	-0.000673141
1	841.6674	0.5195085	155.4	0.5195085	0	-0.000677411
1	843.4794	0.5195085	155.6	0.5195085	0	-0.000706263
1	844.4944	0.5195085	155.8	0.5195085	0	-0.00066937
1	846.4476	0.5195085	156	0.5195085	0	-0.000592625
1	847.6491	0.5195085	156.2	0.5195085	0	-0.000663388
1	849.5952	0.5222866	156.4	0.5222866	0	-0.000661419
1	851.2297	0.5222866	156.6	0.5222866	0	-0.000649114
1	852.9417	0.5222866	156.8	0.5222866	0	-0.000631279
1	854.3287	0.5222866	157	0.5222866	0	-0.000404973
1	856.3942	0.5250647	157.2	0.5250647	0	-0.000548262
1	857.9545	0.5250647	157.4	0.5250647	0	-0.000386448
1	859.3959	0.5250647	157.6	0.5250647	0	-0.000370023
1	855.2692	0.5250647	157.8	0.5250647	0	-0.000525844
1	815.1054	0.5278428	158	0.5278428	0	-0.000683686
1	816.7534	0.5278428	158.2	0.5278428	0	-0.000675191
1	820.4411	0.5278428	158.4	0.5278428	0	-0.000689443
1	824.0916	0.5278428	158.6	0.5278428	0	-0.000646848
1	825.5037	0.5306209	158.8	0.5306209	0	-0.000576955
1	827.5524	0.5306209	159	0.5306209	0	-0.000659716
1	829.7969	0.5306209	159.2	0.5306209	0	-0.0006834
1	786.3138	0.533399	159.4	0.533399	0	-0.000708349
1	693.1868	0.533399	159.6	0.533399	0	-0.000821479
1	690.921	0.533399	159.8	0.533399	0	-0.000812259
1	690.6357	0.533399	160	0.533399	0	-0.000720312
1	700.6307	0.533399	160.2	0.533399	0	-0.000734511
1	709.2828	0.5361772	160.4	0.5361772	0	-0.000750755
1	714.6844	0.5361772	160.6	0.5361772	0	-0.000655915
1	720.5228	0.5361772	160.8	0.5361772	0	-0.000752584
1	726.0089	0.5361772	161	0.5361772	0	-0.000743059
1	728.6344	0.5361772	161.2	0.5361772	0	-0.000728142
1	730.4441	0.5389553	161.4	0.5389553	0	-0.000690614
1	732.8331	0.5389553	161.6	0.5389553	0	-0.00073434
1	734.4774	0.5389553	161.8	0.5389553	0	-0.000757258
1	736.6937	0.5389553	162	0.5389553	0	-0.000748913
1	738.9249	0.5417334	162.2	0.5417334	0	-0.000739395
1	741.2662	0.5417334	162.4	0.5417334	0	-0.000692862
1	743.7573	0.5417334	162.6	0.5417334	0	-0.000667944
1	746.0464	0.5417334	162.8	0.5417334	0	-0.000668515
1	748.5113	0.5445116	163	0.5445116	0	-0.000711179
1	750.8336	0.5445116	163.2	0.5445116	0	-0.000692697
1	753.1153	0.5445116	163.4	0.5445116	0	-0.000802269
1	753.8777	0.5445116	163.6	0.5445116	0	-0.000774363
1	754.9548	0.5472897	163.8	0.5472897	0	-0.000680418
1	756.1061	0.5472897	164	0.5472897	0	-0.000710609
1	757.6443	0.5472897	164.2	0.5472897	0	-0.00060847
1	759.1468	0.5472897	164.4	0.5472897	0	-0.000717725
1	760.4179	0.5500678	164.6	0.5500678	0	-0.000706522
1	762.3747	0.5500678	164.8	0.5500678	0	-0.000704635
1	762.8343	0.5500678	165	0.5500678	0	-0.000463755
1	763.5459	0.5500678	165.2	0.5500678	0	-0.000266946
1	762.7289	0.5528459	165.4	0.5528459	0	-0.000431766
1	763.3307	0.5528459	165.6	0.5528459	0	-0.000380802
1	764.9	0.5528459	165.8	0.5528459	0	-0.000428817
1	766.1562	0.5528459	166	0.5528459	0	-0.000484442
1	767.6429	0.555624	166.2	0.555624	0	-0.000420489
1	769.2567	0.555624	166.4	0.555624	0	-0.000369543
1	771.2524	0.555624	166.6	0.555624	0	-0.000387366
1	773.3831	0.555624	166.8	0.555624	0	-0.000272383
1	775.3496	0.555624	167	0.555624	0	-0.000248094
1	777.2502	0.5584021	167.2	0.5584021	0	-0.000301524
1	778.258	0.5584021	167.4	0.5584021	0	-0.000290879
1	778.9747	0.5584021	167.6	0.5584021	0	-0.000273521
1	780.5023	0.5584021	167.8	0.5584021	0	-0.000257624
1	782.5825	0.5611802	168	0.5611802	0	-0.000230507
1	784.3879	0.5611802	168.2	0.5611802	0	-0.000215143
1	785.8962	0.5611802	168.4	0.5611802	0	-0.000229217
1	787.5956	0.5611802	168.6	0.5611802	0	-0.000279352
1	788.9736	0.5639584	168.8	0.5639584	0	-0.000644204
1	790.4726	0.5639584	169	0.5639584	0	-0.000513644
1	792.0941	0.5639584	169.2	0.5639584	0	-0.0005347
1	793.1577	0.5639584	169.4	0.5639584	0	-0.00055608
1	792.9403	0.5667365	169.6	0.5667365	0	-0.000453691
1	794.3038	0.5667365	169.8	0.5667365	0	-0.000510145
1	796.1001	0.5667365	170	0.5667365	0	-0.000545495
1	797.3953	0.5667365	170.2	0.5667365	0	-0.00050877
1	798.6523	0.5695146	170.4	0.5695146	0	-0.000480788
1	800.1884	0.5695146	170.6	0.5695146	0	-0.000502231
1	801.347	0.5695146	170.8	0.5695146	0	-0.000530326
1	736.8054	0.5695146	171	0.5695146	0	-0.000531633
1	705.15	0.5695146	171.2	0.5695146	0	-0.000650134
1	700.2299	0.5722927	171.4	0.5722927	0	-0.000705713
1	707.1305	0.5722927	171.6	0.5722927	0	-0.000780614
1	714.4998	0.5722927	171.8	0.5722927	0	-0.00080225
1	719.9381	0.5722927	172	0.5722927	0	-0.00092813
1	723.9428	0.5750709	172.2	0.5750709	0	-0.000881691
1	726.3792	0.5750709	172.4	0.5750709	0	-0.000827391
1	727.7378	0.5750709	172.6	0.5750709	0	-0.000832423
1	728.6221	0.5750709	172.8	0.5750709	0	-0.000673808
1	730.3207	0.577849	173	0.577849	0	-0.000344554
1	732.8454	0.577849	173.2	0.577849	0	-0.00048736
1	735.05	0.577849	173.4	0.577849	0	-0.000468804
1	737.203	0.577849	173.6	0.577849	0	-0.000437621
1	739.5563	0.5806271	173.8	0.5806271	0	-0.00052205
1	740.8457	0.5806271	174	0.5806271	0	-0.00046006
1	741.7602	0.5806271	174.2	0.5806271	0	-0.00043493
1	743.2946	0.5806271	174.4	0.5806271	0	-0.000447446
1	744.7538	0.5834052	174.6	0.5834052	0	-0.000465421
1	745.9604	0.5834052	174.8	0.5834052	0	-0.000426961
1	748.0709	0.5834052	175	0.5834052	0	-0.000369127
1	749.9172	0.5834052	175.2	0.5834052	0	-0.000281362
1	752.4468	0.5861834	175.4	0.5861834	0	-0.000240013
1	754.6527	0.5861834	175.6	0.5861834	0	-0.000381349
1	757.0414	0.5861834	175.8	0.5861834	0	-0.000759447
1	759.2699	0.5861834	176	0.5861834	0	-0.000244463
1	761.251	0.5889615	176.2	0.5889615	0	-0.000440373
1	762.8466	0.5889615	176.4	0.5889615	0	-0.000607645
1	764.4225	0.5889615	176.6	0.5889615	0	-0.000526331
1	766.5065	0.5889615	176.8	0.5889615	0	-0.000561603
1	768.6151	0.5889615	177	0.5889615	0	-0.000600823
1	769.976	0.5917396	177.2	0.5917396	0	-0.000584488
1	769.0428	0.5917396	177.4	0.5917396	0	-0.000548725
1	742.4559	0.5917396	177.6	0.5917396	0	-0.000599399
1	734.8342	0.5917396	177.8	0.5917396	0	-0.000604134
1	737.0756	0.5945177	178	0.5945177	0	-0.000562096
1	740.428	0.5945177	178.2	0.5945177	0	-0.000546019
1	743.0146	0.5945177	178.4	0.5945177	0	-0.000568249
1	744.9418	0.5945177	178.6	0.5945177	0	-0.000575117
1	746.8196	0.5972958	178.8	0.5972958	0	-0.000579217
1	749.4493	0.5972958	179	0.5972958	0	-0.000556293
1	751.3815	0.5972958	179.2	0.5972958	0	-0.000506007
1	753.6744	0.5972958	179.4	0.5972958	0	-0.000363259
1	755.916	0.6000739	179.6	0.6000739	0	-0.000370502
1	757.3577	0.6000739	179.8	0.6000739	0	-0.000374891
1	758.6124	0.6000739	180	0.6000739	0	-0.000442078
1	760.1497	0.6000739	180.2	0.6000739	0	-0.00043524
1	761.9858	0.602852	180.4	0.602852	0	-0.000428426
1	763.7734	0.602852	180.6	0.602852	0	-0.000430628
1	765.2264	0.602852	180.8	0.602852	0	-0.000487972
1	767.3175	0.602852	181	0.602852	0	-0.000511538
1	768.6277	0.6056302	181.2	0.6056302	0	-0.00047989
1	769.6545	0.6056302	181.4	0.6056302	0	-0.000470078
1	772.0012	0.6056302	181.6	0.6056302	0	-0.000382495
1	773.853	0.6056302	181.8	0.6056302	0	-0.000448467
1	775.9993	0.6084083	182	0.6084083	0	-0.000439811
1	777.4783	0.6084083	182.2	0.6084083	0	-0.000445974
1	779.0454	0.6084083	182.4	0.6084083	0	-0.000417529
1	780.5792	0.6084083	182.6	0.6084083	0	-0.000434173
1	782.2867	0.6084083	182.8	0.6084083	0	-0.000452765
1	784.4564	0.6111864	183	0.6111864	0	-0.000462654
1	786.6456	0.6111864	183.2	0.6111864	0	-0.000478453
1	786.8784	0.6111864	183.4	0.6111864	0	-0.000485968
1	785.3418	0.6111864	183.6	0.6111864	0	-0.000480536
1	785.4808	0.6139646	183.8	0.6139646	0	-0.00048711
1	786.2693	0.6139646	184	0.6139646	0	-0.000485448
1	788.158	0.6139646	184.2	0.6139646	0	-0.000464851
1	789.924	0.6139646	184.4	0.6139646	0	-0.000482607
1	791.916	0.6167427	184.6	0.6167427	0	-0.000492521
1	793.5759	0.6167427	184.8	0.6167427	0	-0.000450653
1	795.6439	0.6167427	185	0.6167427	0	-0.000238191
1	797.8867	0.6167427	185.2	0.6167427	0	-0.000341571
1	799.8457	0.6195208	185.4	0.6195208	0	-0.000429765
1	802.1542	0.6195208	185.6	0.6195208	0	-0.000803879
1	804.2926	0.6195208	185.8	0.6195208	0	-0.000961326
1	806.278	0.6195208	186	0.6195208	0	-0.00087646
1	808.7264	0.6222989	186.2	0.6222989	0	-0.000959868
1	810.5762	0.6222989	186.4	0.6222989	0	-0.000928221
1	812.5769	0.6222989	186.6	0.6222989	0	-0.000791993
1	814.7409	0.6222989	186.8	0.6222989	0	-0.001215861
1	816.1472	0.625077	187	0.625077	0	-0.001111155
1	817.9205	0.625077	187.2	0.625077	0	-0.00094627
1	817.2645	0.625077	187.4	0.625077	0	-0.000929676
1	812.8907	0.625077	187.6	0.625077	0	-0.000929923
1	797.4155	0.625077	187.8	0.625077	0	-0.000933264
1	788.5234	0.6278551	188	0.6278551	0	-0.000943537
1	787.7986	0.6278551	188.2	0.6278551	0	-0.000987435
1	788.4604	0.6278551	188.4	0.6278551	0	-0.000969718
1	789.4473	0.6278551	188.6	0.6278551	0	-0.000931699
1	790.2757	0.6306332	188.8	0.6306332	0	-0.000683017
1	791.5466	0.6306332	189	0.6306332	0	-0.000826052
1	793.1766	0.6306332	189.2	0.6306332	0	-0.000757898
1	794.6805	0.6306332	189.4	0.6306332	0	-0.000789471
1	796.543	0.6334114	189.6	0.6334114	0	-0.000816732
1	798.525	0.6334114	189.8	0.6334114	0	-0.000789001
1	800.744	0.6334114	190	0.6334114	0	-0.000727478
1	802.9842	0.6334114	190.2	0.6334114	0	-0.000743871
1	805.0663	0.6361895	190.4	0.6361895	0	-0.000779564
1	807.0034	0.6361895	190.6	0.6361895	0	-0.000753294
1	808.9224	0.6361895	190.8	0.6361895	0	-0.000728827
1	810.953	0.6361895	191	0.6361895	0	-0.000724215
1	813.1078	0.6389676	191.2	0.6389676	0	-0.000742602
1	814.5227	0.6389676	191.4	0.6389676	0	-0.000731958
1	816.2617	0.6389676	191.6	0.6389676	0	-0.000779796
1	817.4016	0.6389676	191.8	0.6389676	0	-0.000779899
1	818.8032	0.6417457	192	0.6417457	0	-0.000761061
1	820.1182	0.6417457	192.2	0.6417457	0	-0.000873176
1	821.4969	0.6417457	192.4	0.6417457	0	-0.000814623
1	822.932	0.6417457	192.6	0.6417457	0	-0.000816657
1	823.7656	0.6417457	192.8	0.6417457	0	-0.000825112
1	824.6163	0.6445239	193	0.6445239	0	-0.000829005
1	825.2039	0.6445239	193.2	0.6445239	0	-0.000805051
1	825.8025	0.6445239	193.4	0.6445239	0	-0.000796597
1	825.4895	0.6445239	193.6	0.6445239	0	-0.000774849
1	824.2057	0.647302	193.8	0.647302	0	-0.000774559
1	823.6292	0.647302	194	0.647302	0	-0.000793282
1	823.5079	0.647302	194.2	0.647302	0	-0.000749581
1	823.7733	0.647302	194.4	0.647302	0	-0.000608311
1	823.9169	0.6500801	194.6	0.6500801	0	-0.000747297
1	823.4539	0.6500801	194.8	0.6500801	0	-0.000635056
1	823.2223	0.6500801	195	0.6500801	0	-0.000723414
1	817.3141	0.6500801	195.2	0.6500801	0	-0.000748765
1	810.8442	0.6528582	195.4	0.6528582	0	-0.000697533
1	809.3089	0.6528582	195.6	0.6528582	0	-0.000474831
1	809.8394	0.6528582	195.8	0.6528582	0	-0.000667499
1	810.0901	0.6528582	196	0.6528582	0	-0.000672484
1	809.9946	0.6556364	196.2	0.6556364	0	-0.000681915
1	806.8215	0.6556364	196.4	0.6556364	0	-0.000683696
1	805.3478	0.6556364	196.6	0.6556364	0	-0.000676641
1	804.7419	0.6556364	196.8	0.6556364	0	-0.000649368
1	804.768	0.6584145	197	0.6584145	0	-0.000629484
1	792.2291	0.6584145	197.2	0.6584145	0	-0.000571
1	780.8995	0.6584145	197.4	0.6584145	0	-0.000566769
1	777.954	0.6584145	197.6	0.6584145	0	-0.000633331
1	759.1091	0.6611926	197.8	0.6611926	0	-0.000627032
1	726.3717	0.6611926	198	0.6611926	0	-0.000623792
1	727.1764	0.6611926	198.2	0.6611926	0	-0.000636465
1	731.4641	0.6611926	198.4	0.6611926	0	-0.000644383
1	733.2452	0.6611926	198.6	0.6611926	0	-0.000681395
1	734.4974	0.6639707	198.8	0.6639707	0	-0.000701451
1	735.5209	0.6639707	199	0.6639707	0	-0.000689124
1	736.2572	0.6639707	199.2	0.6639707	0	-0.000678465
1	737.614	0.6639707	199.4	0.6639707	0	-0.000694061
1	738.4345	0.6667488	199.6	0.6667488	0	-0.0006945
1	739.5337	0.6667488	199.8	0.6667488	0	-0.000659395
1	740.2508	0.6667488	200	0.6667488	0	-0.000411545
1	741.289	0.6667488	200.2	0.6667488	0	-0.000481805
1	742.835	0.6695269	200.4	0.6695269	0	-0.000467826
1	743.4691	0.6695269	200.6	0.6695269	0	-0.000441905
1	745.0721	0.6695269	200.8	0.6695269	0	-0.000530175
1	745.998	0.6695269	201	0.6695269	0	-0.000475797
1	746.1884	0.672305	201.2	0.672305	0	-0.000492904
1	746.7053	0.672305	201.4	0.672305	0	-0.00048774
1	748.213	0.672305	201.6	0.672305	0	-0.000518535
1	749.1932	0.672305	201.8	0.672305	0	-0.000498148
1	750.0789	0.6750832	202	0.6750832	0	-0.000502557
1	752.0032	0.6750832	202.2	0.6750832	0	-0.000524923
1	752.2474	0.6750832	202.4	0.6750832	0	-0.000542999
1	753.621	0.6750832	202.6	0.6750832	0	-0.000526883
1	755.2238	0.6750832	202.8	0.6750832	0	-0.000501937
1	756.4426	0.6778613	203	0.6778613	0	-0.000516063
1	757.4378	0.6778613	203.2	0.6778613	0	-0.000532004
1	757.9365	0.6778613	203.4	0.6778613	0	-0.000569442
1	758.3421	0.6778613	203.6	0.6778613	0	-0.000720024
1	757.5887	0.6806394	203.8	0.6806394	0	-0.000725298
1	757.6028	0.6806394	204	0.6806394	0	-0.000767977
1	757.6096	0.6806394	204.2	0.6806394	0	-0.000673056
1	757.4222	0.6806394	204.4	0.6806394	0	-0.00070568
1	757.7504	0.6834176	204.6	0.6834176	0	-0.000713467
1	752.8456	0.6834176	204.8	0.6834176	0	-0.000719166
1	752.2147	0.6834176	205	0.6834176	0	-0.000715526
1	753.1256	0.6834176	205.2	0.6834176	0	-0.000687144
1	754.3071	0.6861957	205.4	0.6861957	0	-0.000705141
1	754.9941	0.6861957	205.6	0.6861957	0	-0.00068988
1	756.4896	0.6861957	205.8	0.6861957	0	-0.000710435
1	756.2214	0.6861957	206	0.6861957	0	-0.000688279
1	755.3013	0.6889738	206.2	0.6889738	0	-0.000698371
1	752.3259	0.6889738	206.4	0.6889738	0	-0.000683743
1	750.1947	0.6889738	206.6	0.6889738	0	-0.000682473
1	749.3433	0.6889738	206.8	0.6889738	0	-0.000669666
1	749.7905	0.6917519	207	0.6917519	0	-0.000662991
1	750.7666	0.6917519	207.2	0.6917519	0	-0.000661496
1	752.4892	0.6917519	207.4	0.6917519	0	-0.00063932
1	754.422	0.6917519	207.6	0.6917519	0	-0.000659134
1	756.0669	0.69453	207.8	0.69453	0	-0.000668688
1	757.1304	0.69453	208	0.69453	0	-0.000715483
1	758.4686	0.69453	208.2	0.69453	0	-0.000795097
1	760.437	0.69453	208.4	0.69453	0	-0.000741645
1	761.8535	0.69453	208.6	0.69453	0	-0.000767568
1	763.0054	0.6973081	208.8	0.6973081	0	-0.00078373
1	764.2587	0.6973081	209	0.6973081	0	-0.000808756
1	765.6496	0.6973081	209.2	0.6973081	0	-0.000819766
1	767.162	0.6973081	209.4	0.6973081	0	-0.000818127
1	768.4442	0.7000863	209.6	0.7000863	0	-0.000805388
1	769.9618	0.7000863	209.8	0.7000863	0	-0.000804161
1	771.8623	0.7000863	210	0.7000863	0	-0.000790086
1	773.4197	0.7000863	210.2	0.7000863	0	-0.000808442
1	775.3935	0.7028644	210.4	0.7028644	0	-0.000994603
1	777.0328	0.7028644	210.6	0.7028644	0	-0.000800518
1	778.2621	0.7028644	210.8	0.7028644	0	-0.000808205
1	779.8198	0.7028644	211	0.7028644	0	-0.000782612
1	780.1733	0.7056425	211.2	0.7056425	0	-0.000635417
1	780.2593	0.7056425	211.4	0.7056425	0	-0.000639848
1	780.5521	0.7056425	211.6	0.7056425	0	-0.000555513
1	780.4598	0.7056425	211.8	0.7056425	0	-0.000594966
1	781.5572	0.7084206	212	0.7084206	0	-0.000651967
1	782.5021	0.7084206	212.2	0.7084206	0	-0.000666378
1	783.1528	0.7084206	212.4	0.7084206	0	-0.000610237
1	783.6802	0.7084206	212.6	0.7084206	0	-0.000586796
1	783.8401	0.7111987	212.8	0.7111987	0	-0.000605422
1	782.3136	0.7111987	213	0.7111987	0	-0.000629664
1	782.3411	0.7111987	213.2	0.7111987	0	-0.000656685
1	783.1671	0.7111987	213.4	0.7111987	0	-0.000649265
1	783.9991	0.7139769	213.6	0.7139769	0	-0.000607605
1	784.7926	0.7139769	213.8	0.7139769	0	-0.000591327
1	785.7537	0.7139769	214	0.7139769	0	-0.000493313
1	786.9432	0.7139769	214.2	0.7139769	0	-0.000434718
1	786.7657	0.7139769	214.4	0.7139769	0	-0.000482135
1	786.7714	0.716755	214.6	0.716755	0	-0.000732557
1	786.8007	0.716755	214.8	0.716755	0	-0.000653236
1	786.2081	0.716755	215	0.716755	0	-0.000776457
1	786.5776	0.716755	215.2	0.716755	0	-0.000757729
1	786.575	0.7195331	215.4	0.7195331	0	-0.000736734
1	719.8328	0.7195331	215.6	0.7195331	0	-0.000821486
1	706.8394	0.7195331	215.8	0.7195331	0	-0.000765465
1	706.1519	0.7195331	216	0.7195331	0	-0.000813365
1	709.8135	0.7223112	216.2	0.7223112	0	-0.000919203
1	712.0151	0.7223112	216.4	0.7223112	0	-0.000838859
1	711.6791	0.7223112	216.6	0.7223112	0	-0.000802005
1	710.3779	0.7223112	216.8	0.7223112	0	-0.000880468
1	709.082	0.7250894	217	0.7250894	0	-0.000859165
1	706.4301	0.7250894	217.2	0.7250894	0	-0.000856178
1	698.0121	0.7250894	217.4	0.7250894	0	-0.000873883
1	691.6133	0.7250894	217.6	0.7250894	0	-0.000860226
1	690.5832	0.7278675	217.8	0.7278675	0	-0.000844786
1	689.6937	0.7278675	218	0.7278675	0	-0.000829551
1	689.9622	0.7278675	218.2	0.7278675	0	-0.000841142
1	689.5474	0.7278675	218.4	0.7278675	0	-0.000800509
1	688.0065	0.7306456	218.6	0.7306456	0	-0.000820045
1	686.7139	0.7306456	218.8	0.7306456	0	-0.000809523
1	685.5309	0.7306456	219	0.7306456	0	-0.000761164
1	681.7264	0.7306456	219.2	0.7306456	0	-0.00042389
1	676.8884	0.7306456	219.4	0.7306456	0	-0.000578251
1	674.321	0.7334237	219.6	0.7334237	0	-0.000565498
1	671.8784	0.7334237	219.8	0.7334237	0	-0.000855434
1	670.399	0.7334237	220	0.7334237	0	-0.000689753
1	664.0653	0.7334237	220.2	0.7334237	0	-0.000782421
1	654.3762	0.7362018	220.4	0.7362018	0	-0.000749767
1	648.3976	0.7362018	220.6	0.7362018	0	-0.000704151
1	647.8801	0.7362018	220.8	0.7362018	0	-0.000737304
1	648.4972	0.7362018	221	0.7362018	0	-0.000431402
1	647.9003	0.7389799	221.2	0.7389799	0	-0.000678632
1	647.3846	0.7389799	221.4	0.7389799	0	-0.000541808
1	647.0202	0.7389799	221.6	0.7389799	0	-0.000538316
1	647.0098	0.7389799	221.8	0.7389799	0	-0.000638013
1	647.7953	0.741758	222	0.741758	0	-0.001002499
1	648.2015	0.741758	222.2	0.741758	0	-0.00114726
1	649.0075	0.741758	222.4	0.741758	0	-0.001069078
1	649.99	0.741758	222.6	0.741758	0	-0.001095211
1	650.6977	0.7445362	222.8	0.7445362	0	-0.000730901
1	651.7459	0.7445362	223	0.7445362	0	-0.000631058
1	652.4987	0.7445362	223.2	0.7445362	0	-0.000643416
1	653.0923	0.7445362	223.4	0.7445362	0	-0.00058291
1	654.1554	0.7473143	223.6	0.7473143	0	-0.000503357
1	654.3264	0.7473143	223.8	0.7473143	0	-0.000862012
1	654.6896	0.7473143	224	0.7473143	0	-0.000808511
1	655.8724	0.7473143	224.2	0.7473143	0	-0.000553819
1	656.3093	0.7473143	224.4	0.7473143	0	-0.000421099
1	657.0892	0.7500924	224.6	0.7500924	0	-0.000557707
1	657.6478	0.7500924	224.8	0.7500924	0	-0.000802179
1	657.9583	0.7500924	225	0.7500924	0	-0.00076171
1	657.5652	0.7500924	225.2	0.7500924	0	-0.000683215
1	656.8619	0.7528706	225.4	0.7528706	0	-0.000778821
1	656.157	0.7528706	225.6	0.7528706	0	-0.000790641
1	655.6579	0.7528706	225.8	0.7528706	0	-0.00106833
1	654.8986	0.7528706	226	0.7528706	0	-0.000971386
1	654.02	0.7556487	226.2	0.7556487	0	-0.001044864
1	653.1017	0.7556487	226.4	0.7556487	0	-0.001003014
1	652.7965	0.7556487	226.6	0.7556487	0	-0.000895332
1	652.4573	0.7556487	226.8	0.7556487	0	-0.000959141
1	652.1364	0.7584268	227	0.7584268	0	-0.00089032
1	651.7499	0.7584268	227.2	0.7584268	0	-0.000955314
1	651.4012	0.7584268	227.4	0.7584268	0	-0.00092808
1	650.8668	0.7584268	227.6	0.7584268	0	-0.000904043
1	649.5228	0.7612049	227.8	0.7612049	0	-0.000888632
1	649.2139	0.7612049	228	0.7612049	0	-0.000886996
1	648.0577	0.7612049	228.2	0.7612049	0	-0.000898762
1	645.4978	0.7612049	228.4	0.7612049	0	-0.000853973
1	643.4595	0.763983	228.6	0.763983	0	-0.000857493
1	642.3932	0.763983	228.8	0.763983	0	-0.00083146
1	641.6544	0.763983	229	0.763983	0	-0.000833577
1	641.2675	0.763983	229.2	0.763983	0	-0.000830656
1	641.6052	0.7667611	229.4	0.7667611	0	-0.000795866
1	640.3863	0.7667611	229.6	0.7667611	0	-0.000783096
1	639.6989	0.7667611	229.8	0.7667611	0	-0.000744806
1	638.4743	0.7667611	230	0.7667611	0	-0.000754583
1	637.6937	0.7667611	230.2	0.7667611	0	-0.000773806
1	638.2924	0.7695393	230.4	0.7695393	0	-0.000787722
1	638.4503	0.7695393	230.6	0.7695393	0	-0.000931022
1	637.2932	0.7695393	230.8	0.7695393	0	-0.001000113
1	636.4321	0.7695393	231	0.7695393	0	-0.000980855
1	636.119	0.7723174	231.2	0.7723174	0	-0.000801439
1	635.89	0.7723174	231.4	0.7723174	0	-0.000727548
1	635.1784	0.7723174	231.6	0.7723174	0	-0.000808138
1	633.9434	0.7723174	231.8	0.7723174	0	-0.000806505
1	633.6225	0.7750955	232	0.7750955	0	-0.000906724
1	633.2806	0.7750955	232.2	0.7750955	0	-0.000893669
1	630.7695	0.7750955	232.4	0.7750955	0	-0.001052072
1	629.2919	0.7750955	232.6	0.7750955	0	-0.001230967
1	628.534	0.7778736	232.8	0.7778736	0	-0.001099891
1	629.0532	0.7778736	233	0.7778736	0	-0.001114851
1	629.1395	0.7778736	233.2	0.7778736	0	-0.001022035
1	630.4167	0.7778736	233.4	0.7778736	0	-0.001062435
1	631.0724	0.7806517	233.6	0.7806517	0	-0.001059895
1	631.6827	0.7806517	233.8	0.7806517	0	-0.001088127
1	632.8326	0.7806517	234	0.7806517	0	-0.001048917
1	633.9942	0.7806517	234.2	0.7806517	0	-0.001056764
1	634.6672	0.7834299	234.4	0.7834299	0	-0.001077424
1	635.7663	0.7834299	234.6	0.7834299	0	-0.001072213
1	636.6422	0.7834299	234.8	0.7834299	0	-0.001062031
1	637.2171	0.7834299	235	0.7834299	0	-0.001004654
1	637.905	0.7834299	235.2	0.7834299	0	-0.000856451
1	637.4811	0.786208	235.4	0.786208	0	-0.000852177
1	637.0356	0.786208	235.6	0.786208	0	-0.000956733
1	636.2153	0.786208	235.8	0.786208	0	-0.000904177
1	635.853	0.786208	236	0.786208	0	-0.000665198
1	635.4559	0.7889861	236.2	0.7889861	0	-0.000784398
1	634.8168	0.7889861	236.4	0.7889861	0	-0.000645115
1	634.0112	0.7889861	236.6	0.7889861	0	-0.000621804
1	633.9038	0.7889861	236.8	0.7889861	0	-0.000625768
1	633.0443	0.7917643	237	0.7917643	0	-0.000683165
1	630.1043	0.7917643	237.2	0.7917643	0	-0.000629419
1	625.6151	0.7917643	237.4	0.7917643	0	-0.000600751
1	621.0561	0.7917643	237.6	0.7917643	0	-0.000597166
1	618.8431	0.7945424	237.8	0.7945424	0	-0.000584101
1	617.7008	0.7945424	238	0.7945424	0	-0.000571195
1	615.6918	0.7945424	238.2	0.7945424	0	-0.000553749
1	614.8033	0.7945424	238.4	0.7945424	0	-0.000568725
1	612.5724	0.7973205	238.6	0.7973205	0	-0.000669182
1	610.7797	0.7973205	238.8	0.7973205	0	-0.000723226
1	609.2209	0.7973205	239	0.7973205	0	-0.000843817
1	607.051	0.7973205	239.2	0.7973205	0	-0.000891197
1	605.9811	0.8000986	239.4	0.8000986	0	-0.000905509
1	603.7325	0.8000986	239.6	0.8000986	0	-0.000952928
1	602.4053	0.8000986	239.8	0.8000986	0	-0.000862659
1	599.7597	0.8000986	240	0.8000986	0	-0.000865055
1	593.9424	0.8000986	240.2	0.8000986	0	-0.00085858
1	586.3972	0.8028767	240.4	0.8028767	0	-0.000778616
1	582.4246	0.8028767	240.6	0.8028767	0	-0.000834433
1	580.6534	0.8028767	240.8	0.8028767	0	-0.000822098
1	580.2734	0.8028767	241	0.8028767	0	-0.000782418
1	580.2573	0.8056548	241.2	0.8056548	0	-0.000447836
1	580.6578	0.8056548	241.4	0.8056548	0	-0.000377396
1	580.3138	0.8056548	241.6	0.8056548	0	-0.000479305
1	580.3312	0.8056548	241.8	0.8056548	0	-0.000483298
1	580.7001	0.8084329	242	0.8084329	0	-0.000568299
1	580.825	0.8084329	242.2	0.8084329	0	-0.000544744
1	580.7028	0.8084329	242.4	0.8084329	0	-0.00052828
1	580.2983	0.8084329	242.6	0.8084329	0	-0.000537675
1	580.3083	0.811211	242.8	0.811211	0	-0.000593087
1	580.1426	0.811211	243	0.811211	0	-0.000776784
1	580.4876	0.811211	243.2	0.811211	0	-0.000782406
1	581.1331	0.811211	243.4	0.811211	0	-0.000762464
1	580.9365	0.8139892	243.6	0.8139892	0	-0.000809627
1	580.9347	0.8139892	243.8	0.8139892	0	-0.000991467
1	580.7391	0.8139892	244	0.8139892	0	-0.00079743
1	579.5848	0.8139892	244.2	0.8139892	0	-0.000634426
1	576.6461	0.8167673	244.4	0.8167673	0	-0.000781589
1	574.2708	0.8167673	244.6	0.8167673	0	-0.000764536
1	572.6453	0.8167673	244.8	0.8167673	0	-0.000779058
1	572.1808	0.8167673	245	0.8167673	0	-0.000799236
1	570.4764	0.8167673	245.2	0.8167673	0	-0.000749159
1	568.4446	0.8195454	245.4	0.8195454	0	-0.000707783
1	566.2458	0.8195454	245.6	0.8195454	0	-0.000686101
1	563.3468	0.8195454	245.8	0.8195454	0	-0.00072017
1	560.7527	0.8195454	246	0.8195454	0	-0.00069378
1	558.8379	0.8223236	246.2	0.8223236	0	-0.000650204
1	557.455	0.8223236	246.4	0.8223236	0	-0.000589487
1	557.473	0.8223236	246.6	0.8223236	0	-0.000433431
1	557.3306	0.8223236	246.8	0.8223236	0	-0.000410085
1	557.3325	0.8251017	247	0.8251017	0	-0.000386644
1	557.1765	0.8251017	247.2	0.8251017	0	-0.000390104
1	557.2133	0.8251017	247.4	0.8251017	0	-0.000424416
1	554.9225	0.8251017	247.6	0.8251017	0	-0.000434514
1	549.7219	0.8278798	247.8	0.8278798	0	-0.000442741
1	542.8925	0.8278798	248	0.8278798	0	-0.000557422
1	539.7714	0.8278798	248.2	0.8278798	0	-0.000585534
1	537.4749	0.8278798	248.4	0.8278798	0	-0.00060729
1	535.6333	0.8306579	248.6	0.8306579	0	-0.000534216
1	535.3612	0.8306579	248.8	0.8306579	0	-0.000523398
1	534.2029	0.8306579	249	0.8306579	0	-0.000423574
1	532.4711	0.8306579	249.2	0.8306579	0	-0.000340243
1	530.8694	0.833436	249.4	0.833436	0	-0.000317361
1	528.7784	0.833436	249.6	0.833436	0	-0.000426262
1	527.5166	0.833436	249.8	0.833436	0	-0.000432611
1	526.4301	0.833436	250	0.833436	0	-0.000388582
1	525.1602	0.833436	250.2	0.833436	0	-0.000558641
1	524.442	0.8362141	250.4	0.8362141	0	-0.000512249
1	523.7945	0.8362141	250.6	0.8362141	0	-0.000470188
1	522.9698	0.8362141	250.8	0.8362141	0	-0.000619724
1	521.283	0.8362141	251	0.8362141	0	-0.000559
1	518.9532	0.8389923	251.2	0.8389923	0	-0.000692579
1	517.6701	0.8389923	251.4	0.8389923	0	-0.000709048
1	516.8954	0.8389923	251.6	0.8389923	0	-0.000651129
1	516.9045	0.8389923	251.8	0.8389923	0	-0.000728577
1	517.4465	0.8417704	252	0.8417704	0	-0.000694584
1	517.7174	0.8417704	252.2	0.8417704	0	-0.000710647
1	518.2153	0.8417704	252.4	0.8417704	0	-0.000694866
1	518.9793	0.8417704	252.6	0.8417704	0	-0.000708001
1	519.8556	0.8445485	252.8	0.8445485	0	-0.000671768
1	519.3742	0.8445485	253	0.8445485	0	-0.000677766
1	505.4833	0.8445485	253.2	0.8445485	0	-0.00068819
1	486.2384	0.8445485	253.4	0.8445485	0	-0.000718243
1	482.0243	0.8473266	253.6	0.8473266	0	-0.001034681
1	482.6327	0.8473266	253.8	0.8473266	0	-0.000903891
1	483.7774	0.8473266	254	0.8473266	0	-0.00061278
1	483.2745	0.8473266	254.2	0.8473266	0	-0.000562368
1	483.1081	0.8501047	254.4	0.8501047	0	-0.000666921
1	483.0019	0.8501047	254.6	0.8501047	0	-0.000603836
1	483.4468	0.8501047	254.8	0.8501047	0	-0.000677762
1	483.5323	0.8501047	255	0.8501047	0	-0.000722192
1	484.2223	0.8528829	255.2	0.8528829	0	-0.00065608
1	484.9205	0.8528829	255.4	0.8528829	0	-0.000668624
1	485.6847	0.8528829	255.6	0.8528829	0	-0.000709922
1	486.4627	0.8528829	255.8	0.8528829	0	-0.000693499
1	486.9371	0.8528829	256	0.8528829	0	-0.000682646
1	487.5374	0.855661	256.2	0.855661	0	-0.000687583
1	487.2933	0.855661	256.4	0.855661	0	-0.000592165
1	487.7084	0.855661	256.6	0.855661	0	-0.000657023
1	487.6819	0.855661	256.8	0.855661	0	-0.000649391
1	487.3186	0.8584391	257	0.8584391	0	-0.000640909
1	486.037	0.8584391	257.2	0.8584391	0	-0.000603753
1	484.4031	0.8584391	257.4	0.8584391	0	-0.000609812
1	483.7918	0.8584391	257.6	0.8584391	0	-0.000585638
1	483.1495	0.8612173	257.8	0.8612173	0	-0.000589062
1	482.9814	0.8612173	258	0.8612173	0	-0.000590341
1	483.4227	0.8612173	258.2	0.8612173	0	-0.000565576
1	483.05	0.8612173	258.4	0.8612173	0	-0.000579591
1	480.8957	0.8639954	258.6	0.8639954	0	-0.000562967
1	479.3697	0.8639954	258.8	0.8639954	0	-0.000575629
1	478.3372	0.8639954	259	0.8639954	0	-0.000577468
1	477.2929	0.8639954	259.2	0.8639954	0	-0.000589271
1	476.8555	0.8667735	259.4	0.8667735	0	-0.000591263
1	476.3378	0.8667735	259.6	0.8667735	0	-0.000585292
1	476.1057	0.8667735	259.8	0.8667735	0	-0.000585014
1	475.8619	0.8667735	260	0.8667735	0	-0.000579682
1	475.2856	0.8695516	260.2	0.8695516	0	-0.000582879
1	475.1193	0.8695516	260.4	0.8695516	0	-0.000613559
1	475.2887	0.8695516	260.6	0.8695516	0	-0.000720428
1	475.9833	0.8695516	260.8	0.8695516	0	-0.000798831
1	476.8551	0.8723297	261	0.8723297	0	-0.000843897
1	477.4101	0.8723297	261.2	0.8723297	0	-0.000832715
1	476.9474	0.8723297	261.4	0.8723297	0	-0.000781823
1	476.2774	0.8723297	261.6	0.8723297	0	-0.000849672
1	475.2859	0.8723297	261.8	0.8723297	0	-0.000868467
1	474.5794	0.8751078	262	0.8751078	0	-0.000855973
1	474.1968	0.8751078	262.2	0.8751078	0	-0.0008853
1	474.346	0.8751078	262.4	0.8751078	0	-0.000897773
1	474.3692	0.8751078	262.6	0.8751078	0	-0.000891118
1	474.3935	0.8778859	262.8	0.8778859	0	-0.000925725
1	474.4336	0.8778859	263	0.8778859	0	-0.000364116
1	473.1833	0.8778859	263.2	0.8778859	0	-0.000611571
1	471.3248	0.8778859	263.4	0.8778859	0	-0.000862796
1	468.902	0.8806641	263.6	0.8806641	0	-0.001038954
1	467.9091	0.8806641	263.8	0.8806641	0	-0.00099223
1	467.869	0.8806641	264	0.8806641	0	-0.001052187
1	467.6571	0.8806641	264.2	0.8806641	0	-0.001055045
1	467.6369	0.8834422	264.4	0.8834422	0	-0.001035227
1	467.7281	0.8834422	264.6	0.8834422	0	-0.001023419
1	467.0366	0.8834422	264.8	0.8834422	0	-0.001020057
1	466.8912	0.8834422	265	0.8834422	0	-0.001015005
1	466.7769	0.8862203	265.2	0.8862203	0	-0.000974886
1	466.3231	0.8862203	265.4	0.8862203	0	-0.000776394
1	466.6536	0.8862203	265.6	0.8862203	0	-0.000720583
1	466.1814	0.8862203	265.8	0.8862203	0	-0.000594623
1	466.0348	0.8889984	266	0.8889984	0	-0.000558443
1	466.0123	0.8889984	266.2	0.8889984	0	-0.000554708
1	465.1384	0.8889984	266.4	0.8889984	0	-0.000673528
1	464.6986	0.8889984	266.6	0.8889984	0	-0.000894187
1	463.4551	0.8889984	266.8	0.8889984	0	-0.000727117
1	463.1461	0.8917766	267	0.8917766	0	-0.000791911
1	463.2767	0.8917766	267.2	0.8917766	0	-0.000693227
1	463.2576	0.8917766	267.4	0.8917766	0	-0.000721666
1	463.6021	0.8917766	267.6	0.8917766	0	-0.000748592
1	463.2571	0.8945547	267.8	0.8945547	0	-0.000777057
1	462.0193	0.8945547	268	0.8945547	0	-0.000777445
1	461.6494	0.8945547	268.2	0.8945547	0	-0.000898805
1	461.5078	0.8945547	268.4	0.8945547	0	-0.000841556
1	461.2754	0.8973328	268.6	0.8973328	0	-0.00093491
1	461.7085	0.8973328	268.8	0.8973328	0	-0.000860918
1	462.1559	0.8973328	269	0.8973328	0	-0.00090183
1	459.6869	0.8973328	269.2	0.8973328	0	-0.000906615
1	454.5298	0.9001109	269.4	0.9001109	0	-0.000909433
1	452.8417	0.9001109	269.6	0.9001109	0	-0.000867658
1	453.1375	0.9001109	269.8	0.9001109	0	-0.000707275
1	453.382	0.9001109	270	0.9001109	0	-0.000679368
1	453.7718	0.902889	270.2	0.902889	0	-0.000656583
1	454.9012	0.902889	270.4	0.902889	0	-0.000754012
1	455.5857	0.902889	270.6	0.902889	0	-0.000725587
1	456.4425	0.902889	270.8	0.902889	0	-0.000696916
1	455.8949	0.9056671	271	0.9056671	0	-0.000672066
1	455.7437	0.9056671	271.2	0.9056671	0	-0.000689761
1	452.529	0.9056671	271.4	0.9056671	0	-0.000685393
1	450.9586	0.9056671	271.6	0.9056671	0	-0.000691994
1	449.8243	0.9056671	271.8	0.9056671	0	-0.000690824
1	448.9041	0.9084453	272	0.9084453	0	-0.000700998
1	448.7302	0.9084453	272.2	0.9084453	0	-0.000686035
1	448.6395	0.9084453	272.4	0.9084453	0	-0.000692425
1	448.3974	0.9084453	272.6	0.9084453	0	-0.000722939
1	448.0551	0.9112234	272.8	0.9112234	0	-0.00068924
1	448.0245	0.9112234	273	0.9112234	0	-0.000681431
1	447.8241	0.9112234	273.2	0.9112234	0	-0.000658821
1	448.0896	0.9112234	273.4	0.9112234	0	-0.00057698
1	448.597	0.9140015	273.6	0.9140015	0	-0.000626534
1	449.306	0.9140015	273.8	0.9140015	0	-0.000628433
1	450.2276	0.9140015	274	0.9140015	0	-0.000609851
1	450.9367	0.9140015	274.2	0.9140015	0	-0.00057513
1	451.6573	0.9167796	274.4	0.9167796	0	-0.000605598
1	452.5449	0.9167796	274.6	0.9167796	0	-0.000619487
1	453.3463	0.9167796	274.8	0.9167796	0	-0.000638802
1	454.3449	0.9167796	275	0.9167796	0	-0.00075064
1	452.9026	0.9195578	275.2	0.9195578	0	-0.000821668
1	449.5301	0.9195578	275.4	0.9195578	0	-0.000874185
1	446.0374	0.9195578	275.6	0.9195578	0	-0.000962863
1	445.2775	0.9195578	275.8	0.9195578	0	-0.000926733
1	444.7798	0.9223359	276	0.9223359	0	-0.000873213
1	444.6136	0.9223359	276.2	0.9223359	0	-0.00089153
1	444.2389	0.9223359	276.4	0.9223359	0	-0.00089664
1	444.0763	0.9223359	276.6	0.9223359	0	-0.000769398
1	444.1129	0.9223359	276.8	0.9223359	0	-0.000694915
1	440.1366	0.925114	277	0.925114	0	-0.000616279
1	438.0225	0.925114	277.2	0.925114	0	-0.000622919
1	435.3672	0.925114	277.4	0.925114	0	-0.000726924
1	419.7848	0.925114	277.6	0.925114	0	-0.00067388
1	414.7833	0.9278921	277.8	0.9278921	0	-0.000641242
1	412.8003	0.9278921	278	0.9278921	0	-0.000638194
1	409.7579	0.9278921	278.2	0.9278921	0	-0.00067785
1	408.0161	0.9278921	278.4	0.9278921	0	-0.000709512
1	407.059	0.9306703	278.6	0.9306703	0	-0.000733998
1	405.9073	0.9306703	278.8	0.9306703	0	-0.00072537
1	405.5704	0.9306703	279	0.9306703	0	-0.000725541
1	401.8552	0.9306703	279.2	0.9306703	0	-0.000727289
1	397.8449	0.9334484	279.4	0.9334484	0	-0.000739225
1	394.699	0.9334484	279.6	0.9334484	0	-0.000739628
1	393.6306	0.9334484	279.8	0.9334484	0	-0.000749325
1	393.3896	0.9334484	280	0.9334484	0	-0.000842472
1	392.7365	0.9362265	280.2	0.9362265	0	-0.000902799
1	392.5353	0.9362265	280.4	0.9362265	0	-0.000877507
1	392.7268	0.9362265	280.6	0.9362265	0	-0.000920636
1	393.7309	0.9362265	280.8	0.9362265	0	-0.000864554
1	393.9671	0.9390046	281	0.9390046	0	-0.000882641
1	394.5408	0.9390046	281.2	0.9390046	0	-0.000872823
1	395.814	0.9390046	281.4	0.9390046	0	-0.000706927
1	396.6815	0.9390046	281.6	0.9390046	0	-0.000628054
1	397.8723	0.9417827	281.8	0.9417827	0	-0.000632288
1	399.363	0.9417827	282	0.9417827	0	-0.000597834
1	400.4326	0.9417827	282.2	0.9417827	0	-0.000668155
1	401.0435	0.9417827	282.4	0.9417827	0	-0.00061693
1	400.7814	0.9417827	282.6	0.9417827	0	-0.000482126
1	400.1199	0.9445608	282.8	0.9445608	0	-0.000527144
1	391.7349	0.9445608	283	0.9445608	0	-0.000415801
1	381.1253	0.9445608	283.2	0.9445608	0	-0.000359912
1	380.0006	0.9445608	283.4	0.9445608	0	-0.00043516
1	380.2605	0.9473389	283.6	0.9473389	0	-0.000452305
1	380.7795	0.9473389	283.8	0.9473389	0	-0.000440839
1	382.1476	0.9473389	284	0.9473389	0	-0.000514342
1	383.212	0.9473389	284.2	0.9473389	0	-0.000584068
1	384.4601	0.9501171	284.4	0.9501171	0	-0.000503263
1	385.7232	0.9501171	284.6	0.9501171	0	-0.000630425
1	386.0072	0.9501171	284.8	0.9501171	0	-0.000678104
1	386.3381	0.9501171	285	0.9501171	0	-0.000611343
1	386.9366	0.9528952	285.2	0.9528952	0	-0.000703695
1	386.9654	0.9528952	285.4	0.9528952	0	-0.000905463
1	387.2769	0.9528952	285.6	0.9528952	0	-0.000747107
1	387.6068	0.9528952	285.8	0.9528952	0	-0.000950252
1	388.0163	0.9556733	286	0.9556733	0	-0.000957968
1	388.9528	0.9556733	286.2	0.9556733	0	-0.000945154
1	389.5984	0.9556733	286.4	0.9556733	0	-0.000867408
1	390.1056	0.9556733	286.6	0.9556733	0	-0.000909041
1	390.6172	0.9584514	286.8	0.9584514	0	-0.000931217
1	391.1927	0.9584514	287	0.9584514	0	-0.000942566
1	391.2197	0.9584514	287.2	0.9584514	0	-0.000915384
1	390.4657	0.9584514	287.4	0.9584514	0	-0.000885545
1	389.4231	0.9584514	287.6	0.9584514	0	-0.000878998
1	388.7953	0.9612296	287.8	0.9612296	0	-0.000724594
1	388.8184	0.9612296	288	0.9612296	0	-0.000692728
1	388.8794	0.9612296	288.2	0.9612296	0	-0.000654466
1	387.8011	0.9612296	288.4	0.9612296	0	-0.000511556
1	386.2947	0.9640077	288.6	0.9640077	0	-0.000518525
1	385.6562	0.9640077	288.8	0.9640077	0	-0.000512518
1	384.8122	0.9640077	289	0.9640077	0	-0.000462767
1	382.6353	0.9640077	289.2	0.9640077	0	-0.000485405
1	381.5423	0.9667858	289.4	0.9667858	0	-0.000206029
1	381.3991	0.9667858	289.6	0.9667858	0	-0.000329679
1	381.4927	0.9667858	289.8	0.9667858	0	-0.000403405
1	379.9691	0.9667858	290	0.9667858	0	-0.00044929
1	379.7066	0.9695639	290.2	0.9695639	0	-0.000416467
1	378.9077	0.9695639	290.4	0.9695639	0	-0.000394975
1	379.0628	0.9695639	290.6	0.9695639	0	-0.000404378
1	379.6194	0.9695639	290.8	0.9695639	0	-0.000649908
1	380.3897	0.972342	291	0.972342	0	-0.000530037
1	380.6935	0.972342	291.2	0.972342	0	-0.000716973
1	380.2882	0.972342	291.4	0.972342	0	-0.000784875
1	380.4724	0.972342	291.6	0.972342	0	-0.000782642
1	378.1247	0.9751202	291.8	0.9751202	0	-0.000833891
1	375.6384	0.9751202	292	0.9751202	0	-0.000750036
1	375.1374	0.9751202	292.2	0.9751202	0	-0.00075344
1	375.0527	0.9751202	292.4	0.9751202	0	-0.000726596
1	375.6282	0.9778983	292.6	0.9778983	0	-0.000548685
1	376.2315	0.9778983	292.8	0.9778983	0	-0.000560763
1	377.14	0.9778983	293	0.9778983	0	-0.00065499
1	378.4462	0.9778983	293.2	0.9778983	0	-0.000655612
1	379.3794	0.9778983	293.4	0.9778983	0	-0.000731497
1	380.6879	0.9806764	293.6	0.9806764	0	-0.000778811
1	381.601	0.9806764	293.8	0.9806764	0	-0.000752817
1	382.2986	0.9806764	294	0.9806764	0	-0.000685197
1	382.1185	0.9806764	294.2	0.9806764	0	-0.000761788
1	382.3752	0.9834545	294.4	0.9834545	0	-0.000971384
1	382.2461	0.9834545	294.6	0.9834545	0	-0.000797994
1	382.2363	0.9834545	294.8	0.9834545	0	-0.000926673
1	382.2153	0.9834545	295	0.9834545	0	-0.000826644
1	382.0604	0.9862326	295.2	0.9862326	0	-0.000809971
1	382.3267	0.9862326	295.4	0.9862326	0	-0.000839242
1	382.3373	0.9862326	295.6	0.9862326	0	-0.000773143
1	381.997	0.9862326	295.8	0.9862326	0	-0.000793425
1	381.7324	0.9890108	296	0.9890108	0	-0.000675998
1	381.9156	0.9890108	296.2	0.9890108	0	-0.000647674
1	381.9232	0.9890108	296.4	0.9890108	0	-0.000710413
1	382.2881	0.9890108	296.6	0.9890108	0	-0.000700609
1	382.2815	0.9917889	296.8	0.9917889	0	-0.000721565
1	381.18	0.9917889	297	0.9917889	0	-0.000702427
1	380.1873	0.9917889	297.2	0.9917889	0	-0.000701261
1	378.8952	0.9917889	297.4	0.9917889	0	-0.000717704
1	379.0652	0.9917889	297.6	0.9917889	0	-0.000743653
1	379.0334	0.994567	297.8	0.994567	0	-0.00075589
1	378.0827	0.994567	298	0.994567	0	-0.000749093
1	377.7304	0.994567	298.2	0.994567	0	-0.000727111
1	377.0781	0.994567	298.4	0.994567	0	-0.000709217
1	375.8961	0.9973451	298.6	0.9973451	0	-0.000871491
1	375.6538	0.9973451	298.8	0.9973451	0	-0.000711354
1	375.978	0.9973451	299	0.9973451	0	-0.000739964
1	376.1756	0.9973451	299.2	0.9973451	0	-0.000756803
1	376.4321	1.000123	299.4	1.000123	0	-0.000725928
1	377.1201	1.000123	299.6	1.000123	0	-0.000743211
1	377.9345	1.000123	299.8	1.000123	0	-0.000729016
1	375.7764	1.000123	300	1.000123	0	-0.000580773
1	375.0305	1.002901	300.2	1.002901	0	-0.000691963
1	374.9401	1.002901	300.4	1.002901	0	-0.000916019
1	375.227	1.002901	300.6	1.002901	0	-0.001045062
1	375.8005	1.002901	300.8	1.002901	0	-0.001014066
1	376.7093	1.005679	301	1.005679	0	-0.001043949
1	377.4268	1.005679	301.2	1.005679	0	-0.001077647
1	378.4655	1.005679	301.4	1.005679	0	-0.001064416
1	379.0158	1.005679	301.6	1.005679	0	-0.001015682
1	378.9295	1.008458	301.8	1.008458	0	-0.001015815
1	378.9561	1.008458	302	1.008458	0	-0.00105734
1	379.2668	1.008458	302.2	1.008458	0	-0.001035923
1	378.7014	1.008458	302.4	1.008458	0	-0.001044943
1	377.3251	1.011236	302.6	1.011236	0	-0.001032003
1	376.4032	1.011236	302.8	1.011236	0	-0.001013862
1	375.5658	1.011236	303	1.011236	0	-0.001010718
1	375.3825	1.011236	303.2	1.011236	0	-0.001032633
1	375.0862	1.011236	303.4	1.011236	0	-0.001043697
1	372.2777	1.014014	303.6	1.014014	0	-0.000984027
1	370.8777	1.014014	303.8	1.014014	0	-0.000995389
1	370.9902	1.014014	304	1.014014	0	-0.001000369
1	371.0211	1.014014	304.2	1.014014	0	-0.001013403
1	370.5835	1.016792	304.4	1.016792	0	-0.001001809
1	370.7393	1.016792	304.6	1.016792	0	-0.000976228
1	370.825	1.016792	304.8	1.016792	0	-0.000977005
1	371.3005	1.016792	305	1.016792	0	-0.000973096
1	371.4167	1.01957	305.2	1.01957	0	-0.000956989
1	371.0349	1.01957	305.4	1.01957	0	-0.000940988
1	369.4406	1.01957	305.6	1.01957	0	-0.000928796
1	367.6445	1.01957	305.8	1.01957	0	-0.001113359
1	366.6934	1.022348	306	1.022348	0	-0.001064138
1	364.4167	1.022348	306.2	1.022348	0	-0.001075164
1	361.5666	1.022348	306.4	1.022348	0	-0.000980028
1	361.1017	1.022348	306.6	1.022348	0	-0.001004149
1	359.7075	1.025126	306.8	1.025126	0	-0.001080493
1	359.2185	1.025126	307	1.025126	0	-0.001112738
1	359.2007	1.025126	307.2	1.025126	0	-0.001226918
1	359.6976	1.025126	307.4	1.025126	0	-0.001238636
1	360.5458	1.027904	307.6	1.027904	0	-0.001140625
1	361.195	1.027904	307.8	1.027904	0	-0.001174802
1	362.3714	1.027904	308	1.027904	0	-0.00121293
1	363.1527	1.027904	308.2	1.027904	0	-0.001212994
1	363.8224	1.027904	308.4	1.027904	0	-0.001182922
1	364.799	1.030683	308.6	1.030683	0	-0.001195294
1	365.7485	1.030683	308.8	1.030683	0	-0.001179356
1	366.8079	1.030683	309	1.030683	0	-0.001213047
1	367.3729	1.030683	309.2	1.030683	0	-0.001227843
1	367.0038	1.033461	309.4	1.033461	0	-0.001207553
1	367.1723	1.033461	309.6	1.033461	0	-0.000999512
1	367.0907	1.033461	309.8	1.033461	0	-0.001050078
1	366.8103	1.033461	310	1.033461	0	-0.001030494
1	367.344	1.036239	310.2	1.036239	0	-0.000992682
1	367.8504	1.036239	310.4	1.036239	0	-0.001101905
1	368.5068	1.036239	310.6	1.036239	0	-0.001058891
1	369.2367	1.036239	310.8	1.036239	0	-0.001056244
1	369.5479	1.039017	311	1.039017	0	-0.001041606
1	369.4561	1.039017	311.2	1.039017	0	-0.001050421
1	368.8278	1.039017	311.4	1.039017	0	-0.00104039
1	364.5471	1.039017	311.6	1.039017	0	-0.001038936
1	364.318	1.041795	311.8	1.041795	0	-0.001088414
1	364.4161	1.041795	312	1.041795	0	-0.001088862
1	364.9059	1.041795	312.2	1.041795	0	-0.001064295
1	365.7385	1.041795	312.4	1.041795	0	-0.001064101
1	366.0143	1.044573	312.6	1.044573	0	-0.001042081
1	367.0171	1.044573	312.8	1.044573	0	-0.001086277
1	368.2682	1.044573	313	1.044573	0	-0.001091026
1	369.1216	1.044573	313.2	1.044573	0	-0.001083884
1	370.2119	1.047351	313.4	1.047351	0	-0.00104878
1	371.3806	1.047351	313.6	1.047351	0	-0.001027129
1	371.9695	1.047351	313.8	1.047351	0	-0.00101634
1	373.2433	1.047351	314	1.047351	0	-0.000987082
1	373.655	1.047351	314.2	1.047351	0	-0.000871139
1	374.5602	1.050129	314.4	1.050129	0	-0.000842738
1	374.088	1.050129	314.6	1.050129	0	-0.000962575
1	373.601	1.050129	314.8	1.050129	0	-0.00114971
1	373.6118	1.050129	315	1.050129	0	-0.001021165
1	373.4977	1.052907	315.2	1.052907	0	-0.001071629
1	373.3274	1.052907	315.4	1.052907	0	-0.000978592
1	372.4243	1.052907	315.6	1.052907	0	-0.00101454
1	372.3129	1.052907	315.8	1.052907	0	-0.001055525
1	372.5905	1.055686	316	1.055686	0	-0.001095734
1	372.9587	1.055686	316.2	1.055686	0	-0.001042498
1	372.8216	1.055686	316.4	1.055686	0	-0.001047859
1	372.7896	1.055686	316.6	1.055686	0	-0.001026109
1	372.325	1.058464	316.8	1.058464	0	-0.000957381
1	372.595	1.058464	317	1.058464	0	-0.001048572
1	372.8737	1.058464	317.2	1.058464	0	-0.001023715
1	371.5644	1.058464	317.4	1.058464	0	-0.001024982
1	367.9902	1.061242	317.6	1.061242	0	-0.001024709
1	367.2386	1.061242	317.8	1.061242	0	-0.001049815
1	366.4243	1.061242	318	1.061242	0	-0.001057268
1	366.1238	1.061242	318.2	1.061242	0	-0.001110152
1	366.6603	1.06402	318.4	1.06402	0	-0.001065018
1	366.8267	1.06402	318.6	1.06402	0	-0.00106472
1	367.4049	1.06402	318.8	1.06402	0	-0.001072275
1	367.7143	1.06402	319	1.06402	0	-0.001083911
1	368.3368	1.06402	319.2	1.06402	0	-0.001088315
1	368.6031	1.066798	319.4	1.066798	0	-0.001066415
1	368.9951	1.066798	319.6	1.066798	0	-0.001067698
1	369.8059	1.066798	319.8	1.066798	0	-0.001041299
1	369.5563	1.066798	320	1.066798	0	-0.0011219
1	369.2029	1.069576	320.2	1.069576	0	-0.001426919
1	369.6261	1.069576	320.4	1.069576	0	-0.001248644
1	370.0306	1.069576	320.6	1.069576	0	-0.001296349
1	370.4182	1.069576	320.8	1.069576	0	-0.001141369
1	370.9344	1.072354	321	1.072354	0	-0.001050274
1	371.5586	1.072354	321.2	1.072354	0	-0.001063882
1	372.4347	1.072354	321.4	1.072354	0	-0.001026336
1	372.8229	1.072354	321.6	1.072354	0	-0.001031725
1	373.6012	1.075132	321.8	1.075132	0	-0.001017872
1	373.7435	1.075132	322	1.075132	0	-0.000897052
1	373.6427	1.075132	322.2	1.075132	0	-0.000957994
1	371.7615	1.075132	322.4	1.075132	0	-0.000968775
1	370.6461	1.077911	322.6	1.077911	0	-0.000949327
1	367.1473	1.077911	322.8	1.077911	0	-0.000922384
1	365.6491	1.077911	323	1.077911	0	-0.000938595
1	365.5302	1.077911	323.2	1.077911	0	-0.000904065
1	366.6182	1.080689	323.4	1.080689	0	-0.000931933
1	367.5594	1.080689	323.6	1.080689	0	-0.000938934
1	368.7423	1.080689	323.8	1.080689	0	-0.000934527
1	369.6907	1.080689	324	1.080689	0	-0.000922741
1	370.2972	1.083467	324.2	1.083467	0	-0.000937175
1	371.4738	1.083467	324.4	1.083467	0	-0.000919178
1	372.5705	1.083467	324.6	1.083467	0	-0.000843653
1	373.4841	1.083467	324.8	1.083467	0	-0.000794583
1	374.482	1.083467	325	1.083467	0	-0.000775553
1	375.4391	1.086245	325.2	1.086245	0	-0.000743747
1	375.9892	1.086245	325.4	1.086245	0	-0.000818831
1	375.6093	1.086245	325.6	1.086245	0	-0.000791973
1	376.252	1.086245	325.8	1.086245	0	-0.000763996
1	377.3087	1.089023	326	1.089023	0	-0.000732112
1	377.5614	1.089023	326.2	1.089023	0	-0.000762912
1	378.4019	1.089023	326.4	1.089023	0	-0.000750315
1	378.954	1.089023	326.6	1.089023	0	-0.000751668
1	379.863	1.091801	326.8	1.091801	0	-0.000865774
1	380.6691	1.091801	327	1.091801	0	-0.000904639
1	381.4697	1.091801	327.2	1.091801	0	-0.000877097
1	381.3846	1.091801	327.4	1.091801	0	-0.000630932
1	381.483	1.094579	327.6	1.094579	0	-0.000520181
1	381.1258	1.094579	327.8	1.094579	0	-0.000320622
1	380.5392	1.094579	328	1.094579	0	-0.000383767
1	379.131	1.094579	328.2	1.094579	0	-0.000262898
1	378.44	1.097357	328.4	1.097357	0	-0.000245817
1	377.9288	1.097357	328.6	1.097357	0	-0.000409697
1	375.5198	1.097357	328.8	1.097357	0	-0.000385523
1	374.4459	1.097357	329	1.097357	0	-0.000529297
1	374.5955	1.100136	329.2	1.100136	0	-0.000618711
1	374.996	1.100136	329.4	1.100136	0	-0.000569505
1	374.5271	1.100136	329.6	1.100136	0	-0.000658781
1	371.7388	1.100136	329.8	1.100136	0	-0.000600363
1	370.0525	1.100136	330	1.100136	0	-0.000627895
1	367.8524	1.102914	330.2	1.102914	0	-0.000771967
1	367.5853	1.102914	330.4	1.102914	0	-0.000806634
1	368.3344	1.102914	330.6	1.102914	0	-0.000726258
1	369.5484	1.102914	330.8	1.102914	0	-0.000560553
1	370.3976	1.105692	331	1.105692	0	-0.000731506
1	371.9127	1.105692	331.2	1.105692	0	-0.000623978
1	372.8917	1.105692	331.4	1.105692	0	-0.000743027
1	374.1412	1.105692	331.6	1.105692	0	-0.000764577
1	375.662	1.10847	331.8	1.10847	0	-0.000887427
1	376.6906	1.10847	332	1.10847	0	-0.000987395
1	377.8571	1.10847	332.2	1.10847	0	-0.000886428
1	379.0344	1.10847	332.4	1.10847	0	-0.000723203
1	379.3463	1.111248	332.6	1.111248	0	-0.000852045
1	378.5378	1.111248	332.8	1.111248	0	-0.000662635
1	378.5212	1.111248	333	1.111248	0	-0.000697767
1	379.2533	1.111248	333.2	1.111248	0	-0.000653177
1	379.5407	1.114026	333.4	1.114026	0	-0.000658147
1	380.0573	1.114026	333.6	1.114026	0	-0.00068679
1	381.181	1.114026	333.8	1.114026	0	-0.000719001
1	382.1505	1.114026	334	1.114026	0	-0.000716616
1	382.4698	1.116804	334.2	1.116804	0	-0.000711359
1	383.284	1.116804	334.4	1.116804	0	-0.000747271
1	383.4448	1.116804	334.6	1.116804	0	-0.000765792
1	383.6034	1.116804	334.8	1.116804	0	-0.000753318
1	384.1415	1.116804	335	1.116804	0	-0.000729776
1	383.8462	1.119582	335.2	1.119582	0	-0.000732845
1	383.7466	1.119582	335.4	1.119582	0	-0.000886109
1	383.3683	1.119582	335.6	1.119582	0	-0.001062464
1	383.3948	1.119582	335.8	1.119582	0	-0.000952433
1	383.1113	1.12236	336	1.12236	0	-0.000927672
1	383.1447	1.12236	336.2	1.12236	0	-0.000635761
1	383.7595	1.12236	336.4	1.12236	0	-0.000814155
1	384.3432	1.12236	336.6	1.12236	0	-0.001062621
1	385.2061	1.125139	336.8	1.125139	0	-0.001255134
1	385.92	1.125139	337	1.125139	0	-0.00117013
1	384.9008	1.125139	337.2	1.125139	0	-0.001235837
1	384.3672	1.125139	337.4	1.125139	0	-0.001147353
1	384.3702	1.127917	337.6	1.127917	0	-0.000919481
1	383.402	1.127917	337.8	1.127917	0	-0.001016596
1	383.3656	1.127917	338	1.127917	0	-0.000944923
1	383.4692	1.127917	338.2	1.127917	0	-0.000973992
1	383.4872	1.130695	338.4	1.130695	0	-0.000904977
1	383.5295	1.130695	338.6	1.130695	0	-0.000850116
1	383.3789	1.130695	338.8	1.130695	0	-0.000908014
1	383.7019	1.130695	339	1.130695	0	-0.000903049
1	383.4536	1.133473	339.2	1.133473	0	-0.000862588
1	383.4353	1.133473	339.4	1.133473	0	-0.00086389
1	384.2193	1.133473	339.6	1.133473	0	-0.000862113
1	385.2601	1.133473	339.8	1.133473	0	-0.000831568
1	385.5893	1.133473	340	1.133473	0	-0.000851507
1	385.9684	1.136251	340.2	1.136251	0	-0.000830508
1	386.4863	1.136251	340.4	1.136251	0	-0.000792551
1	385.8867	1.136251	340.6	1.136251	0	-0.000777028
1	385.5847	1.136251	340.8	1.136251	0	-0.000691615
1	384.984	1.139029	341	1.139029	0	-0.000729583
1	385.4702	1.139029	341.2	1.139029	0	-0.000706344
1	385.7386	1.139029	341.4	1.139029	0	-0.000666723
1	386.9781	1.139029	341.6	1.139029	0	-0.001032962
1	387.7842	1.141807	341.8	1.141807	0	-0.001071489
1	388.2003	1.141807	342	1.141807	0	-0.000871772
1	389.3264	1.141807	342.2	1.141807	0	-0.00074088
1	390.0553	1.141807	342.4	1.141807	0	-0.000532453
1	390.7901	1.144585	342.6	1.144585	0	-0.000770566
1	391.2175	1.144585	342.8	1.144585	0	-0.000925508
1	392.1694	1.144585	343	1.144585	0	-0.000855442
1	391.7103	1.144585	343.2	1.144585	0	-0.000936849
1	392.1041	1.147364	343.4	1.147364	0	-0.000923006
1	392.6786	1.147364	343.6	1.147364	0	-0.000891771
1	393.1003	1.147364	343.8	1.147364	0	-0.00087318
1	393.791	1.147364	344	1.147364	0	-0.000920581
1	393.6409	1.150142	344.2	1.150142	0	-0.000926583
1	393.4536	1.150142	344.4	1.150142	0	-0.000961287
1	393.2292	1.150142	344.6	1.150142	0	-0.000993037
1	393.1918	1.150142	344.8	1.150142	0	-0.001127005
1	393.6904	1.15292	345	1.15292	0	-0.001173449
1	393.8301	1.15292	345.2	1.15292	0	-0.001102479
1	394.0642	1.15292	345.4	1.15292	0	-0.001101098
1	392.618	1.15292	345.6	1.15292	0	-0.001136024
1	390.9881	1.15292	345.8	1.15292	0	-0.001113683
1	390.4292	1.155698	346	1.155698	0	-0.001019798
1	390.2523	1.155698	346.2	1.155698	0	-0.00109615
1	390.4392	1.155698	346.4	1.155698	0	-0.000931024
1	386.463	1.155698	346.6	1.155698	0	-0.000999497
1	384.9171	1.158476	346.8	1.158476	0	-0.000982592
1	384.4258	1.158476	347	1.158476	0	-0.001101536
1	384.0869	1.158476	347.2	1.158476	0	-0.000999666
1	384.3669	1.158476	347.4	1.158476	0	-0.001133042
1	384.813	1.161254	347.6	1.161254	0	-0.001099292
1	385.384	1.161254	347.8	1.161254	0	-0.00112697
1	386.6023	1.161254	348	1.161254	0	-0.001103151
1	387.5375	1.161254	348.2	1.161254	0	-0.001112704
1	388.3258	1.164032	348.4	1.164032	0	-0.000874405
1	388.2921	1.164032	348.6	1.164032	0	-0.001094566
1	387.8072	1.164032	348.8	1.164032	0	-0.00107123
1	387.3536	1.164032	349	1.164032	0	-0.001026208
1	386.9245	1.16681	349.2	1.16681	0	-0.000840748
1	385.7232	1.16681	349.4	1.16681	0	-0.000881796
1	383.6663	1.16681	349.6	1.16681	0	-0.00084544
1	381.7529	1.16681	349.8	1.16681	0	-0.000901017
1	381.2568	1.169589	350	1.169589	0	-0.000940785
1	381.5917	1.169589	350.2	1.169589	0	-0.001113959
1	381.7748	1.169589	350.4	1.169589	0	-0.001026944
1	382.1333	1.169589	350.6	1.169589	0	-0.001081683
1	383.2293	1.169589	350.8	1.169589	0	-0.000958581
1	384.005	1.172367	351	1.172367	0	-0.000990685
1	385.2749	1.172367	351.2	1.172367	0	-0.000996955
1	386.1982	1.172367	351.4	1.172367	0	-0.000914719
1	387.2376	1.172367	351.6	1.172367	0	-0.000969808
1	388.2775	1.175145	351.8	1.175145	0	-0.000975801
1	388.9582	1.175145	352	1.175145	0	-0.001152007
1	389.8392	1.175145	352.2	1.175145	0	-0.000976382
1	390.6927	1.175145	352.4	1.175145	0	-0.000974427
1	391.3093	1.177923	352.6	1.177923	0	-0.000952045
1	392.209	1.177923	352.8	1.177923	0	-0.00096355
1	392.6965	1.177923	353	1.177923	0	-0.001012297
1	393.3911	1.177923	353.2	1.177923	0	-0.001045547
1	393.5208	1.180701	353.4	1.180701	0	-0.001039195
1	392.9254	1.180701	353.6	1.180701	0	-0.001092373
1	392.7996	1.180701	353.8	1.180701	0	-0.000835071
1	391.6071	1.180701	354	1.180701	0	-0.000890147
1	390.5276	1.183479	354.2	1.183479	0	-0.000889418
1	389.6172	1.183479	354.4	1.183479	0	-0.00112723
1	389.0681	1.183479	354.6	1.183479	0	-0.001018012
1	387.4922	1.183479	354.8	1.183479	0	-0.001093123
1	386.1702	1.186257	355	1.186257	0	-0.001114467
1	386.0329	1.186257	355.2	1.186257	0	-0.001110877
1	386.0562	1.186257	355.4	1.186257	0	-0.001079255
1	385.8239	1.186257	355.6	1.186257	0	-0.001129885
1	386.005	1.189035	355.8	1.189035	0	-0.001143856
1	386.5605	1.189035	356	1.189035	0	-0.001145914
1	386.4255	1.189035	356.2	1.189035	0	-0.001166912
1	386.6196	1.189035	356.4	1.189035	0	-0.001201046
1	387.049	1.189035	356.6	1.189035	0	-0.001218068
1	387.445	1.191813	356.8	1.191813	0	-0.001217064
1	387.6071	1.191813	357	1.191813	0	-0.001194767
1	387.2371	1.191813	357.2	1.191813	0	-0.001184273
1	387.705	1.191813	357.4	1.191813	0	-0.001344783
1	387.703	1.194592	357.6	1.194592	0	-0.001372727
1	387.701	1.194592	357.8	1.194592	0	-0.001185411
1	387.7897	1.194592	358	1.194592	0	-0.000904496
1	387.8267	1.194592	358.2	1.194592	0	-0.001005046
1	388.0212	1.19737	358.4	1.19737	0	-0.000997746
1	388.2983	1.19737	358.6	1.19737	0	-0.001043189
1	387.6977	1.19737	358.8	1.19737	0	-0.001095124
1	387.373	1.19737	359	1.19737	0	-0.001007364
1	387.282	1.200148	359.2	1.200148	0	-0.000970114
1	386.6663	1.200148	359.4	1.200148	0	-0.00089138
1	386.4687	1.200148	359.6	1.200148	0	-0.000884855
1	386.0324	1.200148	359.8	1.200148	0	-0.000965251
1	386.052	1.202926	360	1.202926	0	-0.000964708
1	386.2706	1.202926	360.2	1.202926	0	-0.000950512
1	386.9052	1.202926	360.4	1.202926	0	-0.000932569
1	387.5905	1.202926	360.6	1.202926	0	-0.000959575
1	388.0849	1.205704	360.8	1.205704	0	-0.000927484
1	388.4664	1.205704	361	1.205704	0	-0.000819884
1	389.3599	1.205704	361.2	1.205704	0	-0.000925849
1	389.9414	1.205704	361.4	1.205704	0	-0.000927746
1	390.5403	1.205704	361.6	1.205704	0	-0.000874389
1	391.1628	1.208482	361.8	1.208482	0	-0.000856929
1	391.3206	1.208482	362	1.208482	0	-0.000891348
1	391.7347	1.208482	362.2	1.208482	0	-0.00086077
1	390.976	1.208482	362.4	1.208482	0	-0.000901535
1	390.7178	1.21126	362.6	1.21126	0	-0.000926243
1	390.8631	1.21126	362.8	1.21126	0	-0.000927119
1	391.3336	1.21126	363	1.21126	0	-0.001051371
1	391.8268	1.21126	363.2	1.21126	0	-0.001072606
1	392.2085	1.214038	363.4	1.214038	0	-0.000968431
1	391.7102	1.214038	363.6	1.214038	0	-0.000741208
1	389.6563	1.214038	363.8	1.214038	0	-0.000861118
1	387.4255	1.214038	364	1.214038	0	-0.001036932
1	384.3757	1.216817	364.2	1.216817	0	-0.000996294
1	382.2957	1.216817	364.4	1.216817	0	-0.001102085
1	380.8917	1.216817	364.6	1.216817	0	-0.001067548
1	380.6025	1.216817	364.8	1.216817	0	-0.000861788
1	380.5093	1.219595	365	1.219595	0	-0.000966144
1	378.5066	1.219595	365.2	1.219595	0	-0.000862978
1	377.8779	1.219595	365.4	1.219595	0	-0.001002758
1	377.2256	1.219595	365.6	1.219595	0	-0.000976541
1	377.1084	1.222373	365.8	1.222373	0	-0.000918172
1	376.7106	1.222373	366	1.222373	0	-0.000903086
1	376.4244	1.222373	366.2	1.222373	0	-0.000949257
1	375.5891	1.222373	366.4	1.222373	0	-0.000973315
1	372.0308	1.222373	366.6	1.222373	0	-0.000982103
1	370.5798	1.225151	366.8	1.225151	0	-0.00098505
1	368.7149	1.225151	367	1.225151	0	-0.000969826
1	367.6624	1.225151	367.2	1.225151	0	-0.001002348
1	367.291	1.225151	367.4	1.225151	0	-0.001020317
1	366.2897	1.227929	367.6	1.227929	0	-0.001029536
1	365.1655	1.227929	367.8	1.227929	0	-0.00100716
1	365.368	1.227929	368	1.227929	0	-0.000998854
1	364.8689	1.227929	368.2	1.227929	0	-0.001021071
1	364.4094	1.230707	368.4	1.230707	0	-0.001035734
1	364.3738	1.230707	368.6	1.230707	0	-0.001033076
1	363.8997	1.230707	368.8	1.230707	0	-0.000998318
1	363.0601	1.230707	369	1.230707	0	-0.000994351
1	362.7115	1.233485	369.2	1.233485	0	-0.00097224
1	362.4927	1.233485	369.4	1.233485	0	-0.00087801
1	362.6868	1.233485	369.6	1.233485	0	-0.000940914
1	362.5293	1.233485	369.8	1.233485	0	-0.000925825
1	362.8617	1.236263	370	1.236263	0	-0.000917845
1	362.8693	1.236263	370.2	1.236263	0	-0.000906867
1	362.842	1.236263	370.4	1.236263	0	-0.000885146
1	363.6505	1.236263	370.6	1.236263	0	-0.000921945
1	363.9922	1.239042	370.8	1.239042	0	-0.00093462
1	364.439	1.239042	371	1.239042	0	-0.000943516
1	363.6975	1.239042	371.2	1.239042	0	-0.000944847
1	362.9454	1.239042	371.4	1.239042	0	-0.000957419
1	362.1579	1.24182	371.6	1.24182	0	-0.000940572
1	361.9686	1.24182	371.8	1.24182	0	-0.000933753
1	362.1951	1.24182	372	1.24182	0	-0.00098524
1	362.203	1.24182	372.2	1.24182	0	-0.001177593
1	362.2078	1.24182	372.4	1.24182	0	-0.001291873
1	361.531	1.244598	372.6	1.244598	0	-0.00120793
1	359.5266	1.244598	372.8	1.244598	0	-0.001167882
1	358.7488	1.244598	373	1.244598	0	-0.001066398
1	359.2307	1.244598	373.2	1.244598	0	-0.001112011
1	359.194	1.247376	373.4	1.247376	0	-0.001035132
1	359.3943	1.247376	373.6	1.247376	0	-0.001104757
1	360.2497	1.247376	373.8	1.247376	0	-0.001066293
1	360.7697	1.247376	374	1.247376	0	-0.001032401
1	361.6496	1.250154	374.2	1.250154	0	-0.001019435
1	362.7527	1.250154	374.4	1.250154	0	-0.001007971
1	363.5504	1.250154	374.6	1.250154	0	-0.001021487
1	364.0161	1.250154	374.8	1.250154	0	-0.00099428
1	365.1469	1.252932	375	1.252932	0	-0.001013956
1	366.1403	1.252932	375.2	1.252932	0	-0.001032589
1	367.1259	1.252932	375.4	1.252932	0	-0.001053538
1	367.9746	1.252932	375.6	1.252932	0	-0.001043292
1	367.9492	1.25571	375.8	1.25571	0	-0.001050858
1	366.4856	1.25571	376	1.25571	0	-0.001085237
1	364.1977	1.25571	376.2	1.25571	0	-0.001080927
1	361.8112	1.25571	376.4	1.25571	0	-0.001093862
1	361.2404	1.25571	376.6	1.25571	0	-0.001096208
1	361.2528	1.258488	376.8	1.258488	0	-0.001067755
1	361.1503	1.258488	377	1.258488	0	-0.00106202
1	361.0671	1.258488	377.2	1.258488	0	-0.001059728
1	361.2542	1.258488	377.4	1.258488	0	-0.001081128
1	361.3613	1.261266	377.6	1.261266	0	-0.001057026
1	361.3582	1.261266	377.8	1.261266	0	-0.00106056
1	360.7761	1.261266	378	1.261266	0	-0.00106506
1	358.5217	1.261266	378.2	1.261266	0	-0.001083157
1	357.7219	1.264045	378.4	1.264045	0	-0.001114629
1	356.296	1.264045	378.6	1.264045	0	-0.001130959
1	355.5172	1.264045	378.8	1.264045	0	-0.001149332
1	355.8002	1.264045	379	1.264045	0	-0.001111208
1	356.4214	1.266823	379.2	1.266823	0	-0.001010575
1	356.6994	1.266823	379.4	1.266823	0	-0.000915229
1	357.7395	1.266823	379.6	1.266823	0	-0.000843104
1	358.7158	1.266823	379.8	1.266823	0	-0.000803787
1	359.5361	1.269601	380	1.269601	0	-0.000841903
1	359.9326	1.269601	380.2	1.269601	0	-0.000895648
1	360.4975	1.269601	380.4	1.269601	0	-0.000880603
1	359.8214	1.269601	380.6	1.269601	0	-0.000875647
1	357.9012	1.272379	380.8	1.272379	0	-0.000872287
1	354.3828	1.272379	381	1.272379	0	-0.000900622
1	352.4874	1.272379	381.2	1.272379	0	-0.000919717
1	351.2332	1.272379	381.4	1.272379	0	-0.000905796
1	350.8624	1.275157	381.6	1.275157	0	-0.000889828
1	351.3257	1.275157	381.8	1.275157	0	-0.000893466
1	350.981	1.275157	382	1.275157	0	-0.000883139
1	350.7893	1.275157	382.2	1.275157	0	-0.0008903
1	350.5855	1.275157	382.4	1.275157	0	-0.000915011
1	350.8461	1.277935	382.6	1.277935	0	-0.000889345
1	351.3975	1.277935	382.8	1.277935	0	-0.000857416
1	352.0094	1.277935	383	1.277935	0	-0.000873562
1	352.847	1.277935	383.2	1.277935	0	-0.000771616
1	353.7667	1.280713	383.4	1.280713	0	-0.000849133
1	354.3525	1.280713	383.6	1.280713	0	-0.000831934
1	355.1983	1.280713	383.8	1.280713	0	-0.000843668
1	355.4411	1.280713	384	1.280713	0	-0.0009441
1	355.7744	1.283491	384.2	1.283491	0	-0.000940961
1	355.3361	1.283491	384.4	1.283491	0	-0.001040529
1	354.6391	1.283491	384.6	1.283491	0	-0.000899809
1	354.2344	1.283491	384.8	1.283491	0	-0.000928524
1	352.9643	1.28627	385	1.28627	0	-0.000930426
1	352.2001	1.28627	385.2	1.28627	0	-0.000880502
1	352.2229	1.28627	385.4	1.28627	0	-0.000917455
1	352.0997	1.28627	385.6	1.28627	0	-0.00089019
1	353.0743	1.289048	385.8	1.289048	0	-0.000892814
1	354.2588	1.289048	386	1.289048	0	-0.000883429
1	355.0013	1.289048	386.2	1.289048	0	-0.000890818
1	355.937	1.289048	386.4	1.289048	0	-0.000902009
1	357.0105	1.291826	386.6	1.291826	0	-0.000879384
1	357.8895	1.291826	386.8	1.291826	0	-0.000834351
1	359.0042	1.291826	387	1.291826	0	-0.000869881
1	359.7121	1.291826	387.2	1.291826	0	-0.000753928
1	359.7502	1.291826	387.4	1.291826	0	-0.000863152
1	359.7846	1.294604	387.6	1.294604	0	-0.000848233
1	360.184	1.294604	387.8	1.294604	0	-0.000886236
1	360.5603	1.294604	388	1.294604	0	-0.000961765
1	359.9098	1.294604	388.2	1.294604	0	-0.000713943
1	359.5844	1.297382	388.4	1.297382	0	-0.000890979
1	359.9728	1.297382	388.6	1.297382	0	-0.000882801
1	360.2171	1.297382	388.8	1.297382	0	-0.000817407
1	360.3369	1.297382	389	1.297382	0	-0.000919445
1	359.9989	1.30016	389.2	1.30016	0	-0.000913567
1	360.1889	1.30016	389.4	1.30016	0	-0.000902223
1	361.6065	1.30016	389.6	1.30016	0	-0.001015148
1	362.4092	1.30016	389.8	1.30016	0	-0.000976489
1	363.5731	1.302938	390	1.302938	0	-0.000968893
1	364.7929	1.302938	390.2	1.302938	0	-0.000991551
1	364.7777	1.302938	390.4	1.302938	0	-0.001046563
1	365.5869	1.302938	390.6	1.302938	0	-0.001018634
1	366.5621	1.305716	390.8	1.305716	0	-0.001015139
1	367.4066	1.305716	391	1.305716	0	-0.001028406
1	368.1148	1.305716	391.2	1.305716	0	-0.001040008
1	368.9985	1.305716	391.4	1.305716	0	-0.00102163
1	370.2604	1.308495	391.6	1.308495	0	-0.001032175
1	370.9061	1.308495	391.8	1.308495	0	-0.001018772
1	372.1581	1.308495	392	1.308495	0	-0.001018589
1	373.1237	1.308495	392.2	1.308495	0	-0.001004101
1	373.1396	1.308495	392.4	1.308495	0	-0.001017817
1	373.3725	1.311273	392.6	1.311273	0	-0.000999934
1	373.8562	1.311273	392.8	1.311273	0	-0.000993678
1	374.1658	1.311273	393	1.311273	0	-0.001015354
1	374.6755	1.311273	393.2	1.311273	0	-0.00100493
1	374.821	1.314051	393.4	1.314051	0	-0.001000785
1	374.7129	1.314051	393.6	1.314051	0	-0.000969626
1	374.4948	1.314051	393.8	1.314051	0	-0.000979458
1	373.5457	1.314051	394	1.314051	0	-0.000975201
1	373.2717	1.316829	394.2	1.316829	0	-0.000978369
1	372.6033	1.316829	394.4	1.316829	0	-0.000993893
1	372.769	1.316829	394.6	1.316829	0	-0.000958816
1	373.0143	1.316829	394.8	1.316829	0	-0.000956954
1	373.3096	1.319607	395	1.319607	0	-0.000985548
1	374.0424	1.319607	395.2	1.319607	0	-0.001010528
1	374.8445	1.319607	395.4	1.319607	0	-0.001022054
1	375.1317	1.319607	395.6	1.319607	0	-0.001095162
1	375.7846	1.322385	395.8	1.322385	0	-0.001041433
1	376.1062	1.322385	396	1.322385	0	-0.001023955
1	376.6073	1.322385	396.2	1.322385	0	-0.00106305
1	377.8853	1.322385	396.4	1.322385	0	-0.001045345
1	378.481	1.325163	396.6	1.325163	0	-0.00091288
1	379.4584	1.325163	396.8	1.325163	0	-0.000967429
1	379.8302	1.325163	397	1.325163	0	-0.000845029
1	379.7489	1.325163	397.2	1.325163	0	-0.000959507
1	378.7463	1.327941	397.4	1.327941	0	-0.000946239
1	376.8953	1.327941	397.6	1.327941	0	-0.000955537
1	376.3417	1.327941	397.8	1.327941	0	-0.000991333
1	375.3845	1.327941	398	1.327941	0	-0.000948699
1	374.9104	1.327941	398.2	1.327941	0	-0.000975188
1	374.814	1.33072	398.4	1.33072	0	-0.000973078
1	375.1941	1.33072	398.6	1.33072	0	-0.000988865
1	375.5585	1.33072	398.8	1.33072	0	-0.00097792
1	376.3472	1.33072	399	1.33072	0	-0.000985867
1	377.2756	1.333498	399.2	1.333498	0	-0.000974461
1	378.1662	1.333498	399.4	1.333498	0	-0.00100344
1	378.0597	1.333498	399.6	1.333498	0	-0.001006183
1	377.8972	1.333498	399.8	1.333498	0	-0.001036654
1	378.7356	1.336276	400	1.336276	0	-0.001061903
1	379.1914	1.336276	400.2	1.336276	0	-0.001073657
1	379.7526	1.336276	400.4	1.336276	0	-0.00106961
[truncated: 1,990 more rows]
